# Supplementary material for: Global trends in esophageal cancer: sex and age disparities in health inequalities from 1990 to 2021, with projections to 2050
Source: Front Oncol. 2025 Jun 24;15:1563570. doi: 10.3389/fonc.2025.1563570 (PMC12234333; doi:10.3389/fonc.2025.1563570)
Supplement: Supplementary file 1 [file Table1.xlsx]

## Sheet: Table title
Table
Table S1	Esophageal cancer DALYs in 1990 and 2021, and the associated changes from 1990 to 2021, by geographic region
Table S2	EAPC of age-standardized prevalence rates of esophageal cancer and the temporal trends from 1990 to 2021 in 204 countries and territories
Table S3	EAPC of age-standardized incidence rates of esophageal cancer and the temporal trends from 1990 to 2021 in 204 countries and territories
Table S4	EAPC of age-standardized death rates of esophageal cancer and the temporal trends from 1990 to 2021 in 204 countries and territories
Table S5	EAPC of age-standardized DALY rates of esophageal cancer and the temporal trends from 1990 to 2021 in 204 countries and territories

## Sheet: Table S1
Characteristics	1990		2021		1990-2021
	DALYs no.×103 (95% UI)	Age-standardized DALY rates per 100,000 (95% UI)	DALYs no.×103 (95% UI)	Age-standardized DALY rates per 100,000 (95% UI)	EAPC of age-standardized DALY rates (95% CI)
Global	9753.57(8719.32-10739.56)	235.32(210.52-258.68)	12999.26(11522.86-14605.27)	148.56(131.71-166.82)	-1.73 (-1.87--1.59)
Low SDI	460.14(380.39-517.92)	185.38(154.42-209.22)	830.12(701.26-964.02)	148.67(126.11-172.2)	-0.89 (-0.97--0.82)
Low-middle SDI	763.11(692.29-878.97)	113.84(102.95-130.89)	1491.63(1348.14-1724.08)	97.1(87.74-111.84)	-0.6 (-0.65--0.55)
Middle SDI	4083.7(3438.09-4731.71)	365.58(309.42-422.25)	5011.78(4233.9-5964.29)	180.65(153.17-214.63)	-2.57 (-2.73--2.41)
High-middle SDI	3116.68(2731.98-3509.25)	303.1(265.93-341.1)	3834.29(3157.46-4667.63)	192.56(158.7-234.03)	-1.75 (-1.95--1.55)
High SDI	1325.84(1286.52-1357.51)	123.99(120.47-126.95)	1825.46(1719.03-1902.71)	93.95(89.28-97.92)	-1.01 (-1.14--0.89)
Oceania	1.82(1.37-2.44)	56.05(42.94-73.41)	3.91(3.06-5.02)	47.1(37.29-59.95)	-0.56 (-0.59--0.54)
Australasia	23.05(21.9-24.26)	98.88(93.89-104.06)	41.02(37.63-43.81)	80.2(74.13-85.45)	-0.75 (-0.82--0.67)
East Asia	5942.21(4927.39-6910.48)	638.45(532.3-740.63)	7069.76(5660.28-8736.1)	313.94(252.18-387.12)	-2.62 (-2.85--2.4)
South Asia	714.77(635.6-868.53)	110.56(97.8-134.35)	1434.8(1268.76-1704.57)	91.08(80.54-108.48)	-0.86 (-0.96--0.76)
Southeast Asia	206.57(172.76-242.8)	73.65(61.86-86.17)	437.49(374.89-504)	61.71(53.19-70.79)	-0.63 (-0.68--0.58)
Central Asia	167.51(160.14-174.96)	344.55(328.85-359.79)	99.95(88.49-112.3)	115.48(102.92-128.96)	-3.63 (-3.8--3.46)
Eastern Europe	340.94(334.49-348.03)	119.37(116.94-121.72)	274.13(247.18-298.31)	81.25(73.21-88.53)	-1.49 (-1.69--1.29)
Central Europe	122.47(117.76-127.8)	81.56(78.47-85.1)	146.48(134.85-158.44)	73.05(67.15-79.02)	-0.62 (-0.77--0.47)
Western Europe	651.15(632.89-665.51)	121.21(118-123.91)	712.09(672.4-741.3)	85.44(81.46-88.58)	-1.2 (-1.29--1.11)
High-income Asia Pacific	255.73(245-268.39)	123.39(118.12-129.46)	318.61(290.57-336.61)	74.52(69.25-78.49)	-1.8 (-1.94--1.66)
High-income North America	312.47(301.44-318.67)	94.58(91.53-96.39)	535.32(510.49-552.77)	86.13(82.45-88.83)	-0.39 (-0.51--0.26)
Andean Latin America	10.24(8.99-11.65)	48.9(42.88-55.55)	19.17(15.52-23.63)	32.27(26.17-39.76)	-1.43 (-1.55--1.31)
Tropical Latin America	177.72(172.21-182.61)	181.09(174.39-186.12)	348.54(331.53-362.4)	132.1(125.59-137.34)	-1.03 (-1.13--0.93)
Southern Latin America	82.33(78.92-85.74)	177.31(169.83-184.56)	76.79(72.07-82.06)	88.92(83.56-94.99)	-2.24 (-2.44--2.03)
Central Latin America	54.64(53.22-55.74)	63.52(61.67-64.93)	95.85(85.46-107.64)	37.71(33.67-42.31)	-1.8 (-1.89--1.72)
Caribbean	26.25(24.5-28.02)	100.04(93.47-106.74)	51.04(44.53-58.19)	94.29(82.3-107.49)	0.09 (-0.05-0.23)
North Africa and Middle East	124.89(97.85-144.3)	68.85(54.78-79.48)	230.17(191.97-262.99)	48.01(40.39-54.41)	-1.28 (-1.34--1.23)
Central Sub-Saharan Africa	73.19(53.3-93.51)	291.65(214.18-368.57)	137.61(100.04-180.22)	221.54(161.83-289.26)	-1.04 (-1.14--0.94)
Eastern Sub-Saharan Africa	304.87(246.94-350.91)	373.02(305.58-429.13)	545.44(452.3-659.24)	292.22(243.43-352.18)	-1 (-1.08--0.92)
Southern Sub-Saharan Africa	94.53(85.13-108.24)	318.41(285.54-365.34)	185.85(169.36-204.41)	297.67(271.83-326.47)	-0.6 (-1.08--0.13)
Western Sub-Saharan Africa	66.22(53.02-81.48)	71.08(57.33-86.89)	235.23(175.35-283.95)	110(82.38-132.2)	1.95 (1.75-2.15)

## Sheet: Table S2
Characteristics	1990		2021		1990-2021
	Prevalence no.×103 (95% UI)	Age-standardized prevalence rates per 100,000 (95% UI)	Prevalence no.×103 (95% UI)	Age-standardized prevalence rates per 100,000 (95% UI)	EAPC of age-standardized prevalence rates (95% CI)
Afghanistan	0.96(0.44-1.4)	12.94(6.13-18.85)	1.16(0.52-1.77)	10.36(4.84-15.53)	-0.93 (-1.07--0.79)
Albania	0.05(0.05-0.07)	2.54(2.12-3.04)	0.09(0.06-0.11)	2.01(1.47-2.62)	-0.44 (-0.65--0.22)
Algeria	0.12(0.1-0.15)	0.99(0.81-1.18)	0.41(0.31-0.51)	1.11(0.84-1.4)	0.38 (0.34-0.43)
American Samoa	0(0-0)	1.6(1.33-1.94)	0(0-0)	2.17(1.75-2.67)	1.52 (1.16-1.89)
Andorra	0(0-0)	3.19(2.2-4.59)	0(0-0.01)	2.49(1.58-3.58)	-0.38 (-0.61--0.16)
Angola	0.7(0.46-0.96)	15.61(10.48-21.23)	1.43(1.01-1.9)	10.72(7.66-14.01)	-1.4 (-1.52--1.29)
Antigua and Barbuda	0(0-0)	4.53(4.22-4.85)	0(0-0)	3.93(3.67-4.21)	-0.31 (-0.52--0.1)
Argentina	3.04(2.88-3.21)	9.37(8.87-9.85)	3.17(2.95-3.43)	5.74(5.35-6.21)	-1.49 (-1.72--1.26)
Armenia	0.11(0.1-0.12)	3.77(3.47-4.05)	0.06(0.05-0.07)	1.38(1.21-1.58)	-3.06 (-3.44--2.68)
Australia	1.41(1.33-1.5)	7.19(6.77-7.62)	3.24(2.9-3.5)	7.46(6.74-8.02)	0.17 (0.01-0.32)
Austria	0.48(0.45-0.51)	4.47(4.21-4.76)	0.91(0.82-0.98)	5.49(5.01-5.92)	0.96 (0.69-1.24)
Azerbaijan	0.61(0.53-0.7)	11.54(10.02-13.19)	0.77(0.57-0.99)	7.09(5.24-9.1)	-1.49 (-1.68--1.29)
Bahamas	0.02(0.01-0.02)	9.33(8.53-10.18)	0.03(0.03-0.04)	7.56(5.97-9.5)	-0.2 (-0.43-0.04)
Bahrain	0.01(0.01-0.01)	4.95(4.19-5.79)	0.03(0.03-0.04)	3.72(2.94-4.68)	-1.79 (-2.13--1.45)
Bangladesh	3.68(2.65-4.94)	7.23(5.16-9.65)	6.72(4.75-9.44)	4.66(3.3-6.52)	-1.35 (-1.46--1.24)
Barbados	0.02(0.02-0.02)	7.93(7.46-8.47)	0.04(0.03-0.04)	7.16(5.54-8.94)	-0.21 (-0.31--0.11)
Belarus	0.57(0.53-0.62)	4.35(4.01-4.72)	0.83(0.67-1.02)	5.28(4.3-6.48)	0.24 (0.04-0.43)
Belgium	0.94(0.88-0.99)	6.55(6.15-6.97)	1.86(1.71-2.02)	9(8.3-9.71)	1.05 (0.79-1.32)
Belize	0(0-0)	2.72(2.54-2.91)	0.01(0.01-0.01)	3.06(2.65-3.51)	0.59 (0.15-1.03)
Benin	0.09(0.07-0.1)	4.18(3.42-5.07)	0.38(0.28-0.5)	6.75(5.05-8.84)	2.12 (1.89-2.36)
Bermuda	0.01(0.01-0.01)	9.84(9.05-10.66)	0.01(0.01-0.01)	7.07(5.95-8.61)	-0.65 (-0.93--0.38)
Bhutan	0.02(0.01-0.03)	6.98(4.98-9.54)	0.03(0.02-0.04)	4.91(3.51-6.86)	-1.22 (-1.43--1.01)
Bolivia (Plurinational State of)	0.12(0.09-0.15)	3.53(2.68-4.49)	0.26(0.19-0.35)	2.77(2.02-3.75)	-0.83 (-0.91--0.74)
Bosnia and Herzegovina	0.15(0.13-0.18)	3.29(2.81-3.87)	0.19(0.14-0.24)	3.17(2.34-4.05)	-0.05 (-0.18-0.08)
Botswana	0.1(0.07-0.13)	16.27(11.66-21.8)	0.18(0.14-0.24)	11.31(8.49-14.73)	-1.36 (-1.58--1.14)
Brazil	9(8.71-9.25)	9.42(9.05-9.69)	18.98(18.03-19.77)	7.37(7-7.68)	-0.8 (-0.89--0.71)
Brunei Darussalam	0(0-0.01)	4.47(3.53-5.47)	0.01(0.01-0.02)	3.73(2.95-4.54)	-0.28 (-0.42--0.13)
Bulgaria	0.45(0.42-0.48)	3.62(3.39-3.89)	0.43(0.36-0.49)	3.45(2.94-3.99)	-0.42 (-0.7--0.14)
Burkina Faso	0.19(0.15-0.24)	4.24(3.2-5.31)	0.72(0.5-0.92)	7.25(5.04-9.34)	2.39 (2.14-2.65)
Burundi	0.63(0.45-0.8)	25.64(18.34-32.32)	0.78(0.55-1.02)	14.31(10.29-18.55)	-2.43 (-2.66--2.2)
Cabo Verde	0.03(0.02-0.03)	11.87(9.96-13.88)	0.1(0.08-0.12)	21.34(16.66-26.38)	1.46 (1.14-1.79)
Cambodia	0.3(0.23-0.37)	5.88(4.56-7.42)	0.57(0.41-0.75)	4.2(3.04-5.56)	-1.28 (-1.38--1.17)
Cameroon	0.23(0.17-0.29)	4.73(3.59-5.97)	1.2(0.8-1.66)	8.54(5.77-11.75)	2.41 (2.2-2.61)
Canada	2.17(2.04-2.32)	6.77(6.36-7.24)	6.19(5.69-6.74)	9.2(8.5-10)	1.24 (1.02-1.47)
Central African Republic	0.24(0.16-0.3)	18.31(12.72-22.7)	0.38(0.25-0.53)	14.25(9.69-19.49)	-0.95 (-1.03--0.87)
Chad	0.1(0.08-0.12)	3.36(2.69-4.1)	0.46(0.33-0.61)	7.28(5.31-9.61)	3.08 (2.87-3.29)
Chile	0.96(0.91-1)	9.49(9-9.96)	1.13(1.04-1.22)	4.41(4.06-4.74)	-2.68 (-2.83--2.52)
China	313.57(259.37-366.24)	34.86(28.91-40.57)	545.87(435.01-672.48)	24.99(19.95-30.69)	-1.36 (-1.56--1.16)
Colombia	0.97(0.93-1.02)	5.37(5.09-5.63)	1.36(1.13-1.63)	2.47(2.06-2.96)	-2.89 (-3.04--2.73)
Comoros	0.05(0.03-0.07)	22.73(16.02-29.9)	0.09(0.06-0.12)	16.99(12.5-23.06)	-1.27 (-1.44--1.1)
Congo	0.25(0.18-0.33)	21.01(15.53-27.62)	0.44(0.3-0.61)	14.18(10.06-19.19)	-1.57 (-1.72--1.41)
Cook Islands	0(0-0)	3.9(3.15-4.72)	0(0-0)	3.86(2.99-4.85)	-0.02 (-0.1-0.06)
Costa Rica	0.06(0.06-0.06)	3.37(3.13-3.61)	0.13(0.11-0.14)	2.28(1.99-2.57)	-1.54 (-1.69--1.4)
Croatia	0.37(0.34-0.39)	5.77(5.34-6.18)	0.38(0.32-0.42)	4.63(4.02-5.24)	-0.73 (-0.92--0.55)
Cuba	0.53(0.5-0.56)	5.17(4.9-5.45)	1.52(1.28-1.74)	7.89(6.67-9.07)	1.83 (1.66-2)
Cyprus	0.01(0.01-0.02)	1.83(1.48-2.23)	0.06(0.04-0.07)	2.74(2.13-3.45)	2.25 (1.93-2.57)
Czechia	0.57(0.52-0.62)	4.28(3.92-4.69)	1.13(0.96-1.31)	5.76(4.92-6.66)	0.97 (0.79-1.15)
Côte d'Ivoire	0.08(0.06-0.09)	1.72(1.38-2.07)	0.22(0.16-0.3)	1.76(1.31-2.37)	0.08 (-0.06-0.22)
Democratic People's Republic of Korea	2.64(1.88-3.57)	14.94(10.76-19.92)	4.91(3.61-6.54)	14.24(10.47-18.83)	-0.06 (-0.14-0.02)
Democratic Republic of the Congo	2.22(1.51-2.98)	12.82(8.98-16.91)	4.4(2.95-6)	10.74(7.33-14.43)	-0.67 (-0.78--0.56)
Denmark	0.55(0.53-0.59)	7.5(7.1-7.92)	1.05(0.95-1.13)	9.55(8.74-10.36)	0.95 (0.78-1.13)
Djibouti	0.03(0.02-0.04)	19.99(14.16-27.56)	0.12(0.08-0.18)	16.33(10.92-23.59)	-0.87 (-0.97--0.76)
Dominica	0(0-0)	6.39(5.46-7.51)	0.01(0-0.01)	6.79(5.35-8.91)	0.36 (0.18-0.54)
Dominican Republic	0.1(0.08-0.12)	2.59(2.11-3.16)	0.32(0.24-0.41)	3.11(2.35-4)	1.11 (0.94-1.29)
Ecuador	0.14(0.13-0.15)	2.61(2.44-2.75)	0.25(0.2-0.32)	1.52(1.19-1.92)	-1.4 (-1.67--1.13)
Egypt	0.49(0.43-0.56)	1.62(1.41-1.9)	1.02(0.8-1.3)	1.51(1.19-1.92)	-0.32 (-0.45--0.2)
El Salvador	0.08(0.07-0.08)	2.47(2.21-2.75)	0.15(0.12-0.19)	2.41(1.91-3.06)	-0.32 (-0.51--0.13)
Equatorial Guinea	0.04(0.03-0.05)	17.67(12.22-23.29)	0.07(0.05-0.1)	11.94(8.12-17.14)	-1.44 (-1.81--1.07)
Eritrea	0.38(0.24-0.51)	26.93(17.66-35.63)	0.62(0.42-0.9)	19.42(13.49-28.03)	-1.23 (-1.32--1.14)
Estonia	0.1(0.09-0.11)	4.97(4.6-5.34)	0.11(0.1-0.13)	4.76(4.07-5.55)	-0.36 (-0.62--0.11)
Eswatini	0.07(0.05-0.09)	22.35(16.58-28.47)	0.15(0.1-0.21)	23.17(16.24-31.97)	0.3 (-0.27-0.88)
Ethiopia	2.73(1.9-3.52)	12.38(8.66-15.99)	3.07(2.45-4.12)	6.67(5.35-8.89)	-2.44 (-2.62--2.25)
Fiji	0.01(0.01-0.01)	2.99(2.37-3.74)	0.03(0.02-0.04)	3.46(2.47-4.53)	0.71 (0.52-0.9)
Finland	0.48(0.46-0.51)	6.98(6.59-7.38)	1.02(0.93-1.1)	9.06(8.36-9.73)	1.15 (0.95-1.35)
France	10.91(10.25-11.61)	14.71(13.83-15.67)	16.56(14.82-18.23)	13.72(12.39-14.99)	0.12 (-0.05-0.29)
Gabon	0.1(0.07-0.12)	16.52(12.31-20.84)	0.16(0.11-0.22)	14.16(10.27-18.29)	-0.67 (-0.78--0.56)
Gambia	0.01(0.01-0.01)	2.01(1.54-2.54)	0.03(0.02-0.03)	2.62(2-3.3)	0.79 (0.65-0.92)
Georgia	0.19(0.16-0.22)	2.92(2.56-3.33)	0.08(0.07-0.1)	1.46(1.23-1.71)	-1.46 (-1.95--0.96)
Germany	7.64(7.21-8.08)	6.61(6.21-7.02)	18.82(17.26-20.26)	11.42(10.53-12.22)	1.67 (1.37-1.97)
Ghana	0.22(0.17-0.28)	3.25(2.48-4.11)	0.84(0.57-1.08)	4.66(3.13-6.02)	1.67 (1.5-1.84)
Greece	0.53(0.5-0.56)	3.48(3.29-3.68)	0.68(0.63-0.73)	3.45(3.24-3.69)	-0.17 (-0.3--0.05)
Greenland	0.01(0.01-0.01)	22.85(19.51-26.36)	0.01(0.01-0.02)	15.92(12.67-19.46)	-1.02 (-1.07--0.97)
Grenada	0.01(0.01-0.01)	9.04(8.07-10.05)	0.01(0.01-0.01)	6.58(5.56-7.61)	-0.49 (-0.9--0.07)
Guam	0(0-0)	3.16(2.73-3.62)	0.01(0.01-0.01)	3.09(2.6-3.62)	0.79 (0.46-1.13)
Guatemala	0.11(0.11-0.12)	3.14(3.01-3.27)	0.24(0.21-0.29)	2.16(1.84-2.57)	-1.37 (-1.64--1.11)
Guinea	0.06(0.04-0.07)	1.6(1.24-1.97)	0.11(0.08-0.15)	1.81(1.27-2.45)	0.61 (0.47-0.75)
Guinea-Bissau	0.03(0.02-0.03)	6.26(4.65-7.86)	0.08(0.06-0.1)	9.83(7.33-12.34)	2.12 (1.87-2.36)
Guyana	0.01(0.01-0.01)	2.81(2.52-3.16)	0.02(0.02-0.03)	2.9(2.2-3.75)	0.46 (0.28-0.63)
Haiti	0.24(0.17-0.32)	6.97(4.97-9.13)	0.42(0.29-0.6)	5.3(3.67-7.43)	-0.69 (-0.82--0.57)
Honduras	0.03(0.02-0.03)	1.34(1.1-1.6)	0.12(0.09-0.15)	1.84(1.42-2.36)	1.33 (1.18-1.48)
Hungary	0.91(0.84-0.98)	6.57(6.09-7.04)	0.86(0.76-0.98)	5.05(4.47-5.72)	-1.39 (-1.72--1.06)
Iceland	0.02(0.02-0.02)	8(7.43-8.58)	0.05(0.05-0.06)	9.84(8.79-10.98)	0.71 (0.56-0.86)
India	26.07(22.8-32.28)	4.93(4.3-6.15)	55.94(49.19-66.23)	4.42(3.88-5.26)	-0.61 (-0.73--0.49)
Indonesia	2.87(2.13-3.47)	2.6(1.94-3.16)	5.95(4.56-7.56)	2.27(1.74-2.88)	-0.46 (-0.5--0.42)
Iran (Islamic Republic of)	1.98(1.69-2.22)	7.18(6.11-8.05)	5.48(4.94-6.05)	6.95(6.25-7.64)	-0.18 (-0.32--0.03)
Iraq	0.15(0.11-0.18)	1.75(1.33-2.21)	0.49(0.35-0.65)	1.91(1.38-2.46)	0 (-0.17-0.17)
Ireland	0.46(0.44-0.49)	11.62(10.99-12.35)	0.98(0.87-1.08)	12.82(11.41-14.14)	0.75 (0.6-0.91)
Israel	0.14(0.13-0.14)	2.83(2.67-3.02)	0.32(0.3-0.35)	2.77(2.55-3)	-0.12 (-0.31-0.07)
Italy	4.31(4.13-4.45)	5.09(4.89-5.26)	4.18(3.86-4.44)	3.27(3.07-3.44)	-1.3 (-1.4--1.2)
Jamaica	0.07(0.06-0.07)	3.98(3.69-4.29)	0.13(0.1-0.17)	4.25(3.16-5.58)	0.23 (-0.22-0.68)
Japan	28.94(27.72-29.97)	16.64(15.94-17.22)	65.56(59.88-68.74)	20.6(19.16-21.48)	0.72 (0.33-1.11)
Jordan	0.02(0.02-0.03)	1.63(1.28-2.02)	0.12(0.09-0.16)	1.52(1.18-1.94)	-0.39 (-0.62--0.15)
Kazakhstan	3.34(3.11-3.57)	25.6(23.83-27.45)	1.21(1.04-1.4)	6.46(5.57-7.43)	-4.48 (-4.67--4.29)
Kenya	1.08(0.78-1.55)	12.32(8.85-17.73)	3.93(2.87-5.52)	15.79(11.49-22.36)	1.2 (0.99-1.41)
Kiribati	0(0-0)	8.07(6.33-10.03)	0.01(0-0.01)	7.42(5.33-9.73)	-0.39 (-0.49--0.29)
Kuwait	0.02(0.02-0.02)	3.13(2.86-3.39)	0.06(0.05-0.08)	2.03(1.63-2.47)	-1.67 (-2.24--1.1)
Kyrgyzstan	0.36(0.31-0.42)	11.64(10.03-13.38)	0.2(0.15-0.24)	3.87(3.03-4.79)	-3.53 (-3.64--3.42)
Lao People's Democratic Republic	0.14(0.1-0.19)	6.01(4.23-8.11)	0.18(0.13-0.25)	3.45(2.55-4.8)	-1.96 (-2.05--1.88)
Latvia	0.16(0.15-0.17)	4.5(4.17-4.84)	0.16(0.14-0.18)	4.56(3.91-5.22)	-0.02 (-0.2-0.16)
Lebanon	0.04(0.03-0.05)	1.89(1.47-2.41)	0.11(0.09-0.14)	1.83(1.43-2.28)	0.29 (0.06-0.51)
Lesotho	0.12(0.09-0.15)	13.7(10.54-17.55)	0.25(0.18-0.32)	21.16(15.42-27.23)	1.95 (1.52-2.37)
Liberia	0.05(0.04-0.06)	4.05(3.16-5.02)	0.18(0.12-0.26)	7.68(5.3-10.84)	2.71 (2.36-3.05)
Libya	0.04(0.03-0.06)	2.06(1.51-2.77)	0.16(0.11-0.22)	2.81(1.96-3.76)	1.24 (1.12-1.36)
Lithuania	0.22(0.21-0.24)	4.88(4.56-5.21)	0.3(0.26-0.35)	6.02(5.19-6.88)	0.67 (0.48-0.86)
Luxembourg	0.04(0.04-0.04)	7.56(7.13-8)	0.08(0.07-0.08)	7.37(6.66-8.21)	0.1 (-0.16-0.35)
Madagascar	1.1(0.8-1.36)	19.91(14.56-24.37)	1.92(1.32-2.65)	14.71(10.18-20.2)	-1.08 (-1.18--0.99)
Malawi	1.2(0.98-1.45)	28.38(23.06-34.14)	2.97(2.36-3.8)	35.81(28.62-45.17)	0.79 (0.43-1.14)
Malaysia	0.35(0.29-0.41)	3.62(3.01-4.22)	1.18(0.99-1.38)	3.97(3.36-4.63)	0.19 (0.04-0.35)
Maldives	0(0-0.01)	4.32(3.07-5.55)	0.01(0.01-0.01)	1.85(1.44-2.33)	-3.14 (-3.33--2.95)
Mali	0.14(0.12-0.17)	3.22(2.7-3.81)	0.31(0.24-0.41)	3.29(2.52-4.23)	0.35 (0.22-0.48)
Malta	0.02(0.02-0.02)	4.33(4.01-4.69)	0.04(0.04-0.04)	4.68(4.18-5.2)	0.38 (0.23-0.54)
Marshall Islands	0(0-0)	3.64(2.51-4.78)	0(0-0)	3.39(2.48-4.6)	-0.19 (-0.26--0.13)
Mauritania	0.05(0.04-0.06)	4.73(3.59-6.04)	0.16(0.11-0.22)	7(4.93-9.69)	1.69 (1.36-2.02)
Mauritius	0.04(0.04-0.04)	5.22(4.95-5.49)	0.11(0.1-0.11)	5.73(5.3-6.04)	-0.36 (-0.77-0.05)
Mexico	1.23(1.2-1.25)	2.8(2.73-2.85)	2.6(2.24-2.98)	2(1.73-2.29)	-1.02 (-1.12--0.91)
Micronesia (Federated States of)	0(0-0)	4.21(3.28-5.38)	0(0-0)	3.67(2.75-4.9)	-0.55 (-0.59--0.51)
Monaco	0.01(0-0.01)	8.8(6.64-11.01)	0.01(0.01-0.01)	12.7(9.8-16.17)	1.47 (1.19-1.75)
Mongolia	0.32(0.26-0.39)	29.35(24.01-35.93)	0.48(0.37-0.59)	20.36(16.29-24.54)	-1.47 (-1.59--1.34)
Montenegro	0.02(0.02-0.02)	3.07(2.52-3.75)	0.03(0.02-0.04)	3.37(2.59-4.35)	0.53 (0.44-0.63)
Morocco	0.17(0.13-0.21)	1.14(0.88-1.41)	0.46(0.33-0.59)	1.29(0.93-1.64)	0.47 (0.34-0.59)
Mozambique	0.57(0.45-0.71)	9.38(7.45-11.58)	1.33(0.99-1.68)	11.3(8.58-14.17)	1.1 (0.91-1.29)
Myanmar	1.41(1.03-1.83)	5.5(4.1-7.08)	1.67(1.28-2.28)	3.23(2.48-4.38)	-2.06 (-2.18--1.93)
Namibia	0.02(0.02-0.03)	3.23(2.63-3.96)	0.05(0.04-0.07)	3.32(2.51-4.47)	-0.11 (-0.41-0.19)
Nauru	0(0-0)	5.36(3.92-7.05)	0(0-0)	4.53(3.28-5.91)	-0.82 (-0.94--0.7)
Nepal	0.7(0.53-0.93)	6.68(5.05-8.75)	1.28(0.92-1.82)	5.24(3.74-7.4)	-0.66 (-1.04--0.28)
Netherlands	1.43(1.34-1.51)	7.48(7.03-7.91)	4.56(4.17-4.93)	13.56(12.42-14.63)	2.42 (2-2.85)
New Zealand	0.32(0.3-0.34)	8.25(7.74-8.77)	0.71(0.65-0.77)	8.51(7.8-9.18)	0.13 (-0.13-0.4)
Nicaragua	0.02(0.02-0.02)	1.36(1.17-1.54)	0.06(0.05-0.07)	1.15(0.93-1.42)	-0.47 (-0.68--0.26)
Niger	0.11(0.08-0.14)	3.7(2.78-4.65)	0.48(0.32-0.64)	5.41(3.72-7.23)	1.88 (1.62-2.13)
Nigeria	1.64(1.24-2.23)	3.51(2.69-4.75)	5.45(3.64-7.45)	5.55(3.75-7.43)	2.07 (1.83-2.3)
Niue	0(0-0)	3.1(2.43-3.84)	0(0-0)	3.35(2.54-4.17)	0.01 (-0.08-0.1)
North Macedonia	0.04(0.03-0.05)	1.98(1.73-2.33)	0.07(0.05-0.08)	1.94(1.47-2.49)	-0.1 (-0.36-0.16)
Northern Mariana Islands	0(0-0)	1.87(1.51-2.43)	0(0-0)	3.7(3.09-4.37)	3.23 (2.65-3.82)
Norway	0.27(0.26-0.28)	4.3(4.13-4.47)	0.66(0.6-0.7)	6.86(6.38-7.31)	1.72 (1.55-1.89)
Oman	0.02(0.01-0.03)	2.77(1.98-3.68)	0.06(0.05-0.08)	2.84(2.16-3.63)	0.31 (0.14-0.48)
Pakistan	4.97(4.19-5.73)	8.38(7.08-9.66)	11.52(9.13-14.58)	8.52(6.75-10.73)	-0.3 (-0.53--0.08)
Palau	0(0-0)	4.09(3.22-5.21)	0(0-0)	3.97(3.14-4.97)	-0.09 (-0.15--0.04)
Palestine	0.02(0.01-0.02)	1.83(1.34-2.41)	0.04(0.03-0.04)	1.4(1.14-1.73)	-1.1 (-1.22--0.98)
Panama	0.04(0.03-0.04)	2.42(2.27-2.59)	0.07(0.06-0.09)	1.69(1.32-2.05)	-1 (-1.15--0.86)
Papua New Guinea	0.05(0.04-0.08)	2.57(1.77-3.76)	0.12(0.08-0.17)	2.11(1.48-3.01)	-0.75 (-0.81--0.68)
Paraguay	0.1(0.08-0.12)	4.35(3.64-5.25)	0.35(0.25-0.46)	5.75(4.22-7.67)	0.83 (0.69-0.96)
Peru	0.27(0.22-0.33)	2.21(1.8-2.68)	0.58(0.42-0.78)	1.72(1.26-2.33)	-1.12 (-1.42--0.82)
Philippines	0.66(0.59-0.77)	1.95(1.71-2.27)	1.75(1.43-2.09)	1.93(1.58-2.29)	-0.04 (-0.13-0.06)
Poland	2.14(2.07-2.21)	4.93(4.76-5.09)	2.87(2.59-3.13)	4.34(3.92-4.73)	-0.67 (-0.84--0.5)
Portugal	0.9(0.85-0.95)	6.66(6.28-7.05)	1.24(1.14-1.35)	6.2(5.72-6.74)	-0.04 (-0.28-0.21)
Puerto Rico	0.31(0.29-0.33)	8.48(7.99-9.01)	0.24(0.2-0.29)	3.97(3.24-4.74)	-2.25 (-2.47--2.02)
Qatar	0.01(0.01-0.01)	6.64(5.19-8.32)	0.05(0.04-0.07)	5.12(3.84-6.78)	-1.25 (-1.74--0.76)
Republic of Korea	3.15(2.55-3.82)	9.6(7.78-11.64)	10.29(8.27-12.73)	10.74(8.66-13.32)	0.35 (0.19-0.52)
Republic of Moldova	0.16(0.15-0.17)	3.55(3.33-3.74)	0.17(0.16-0.2)	2.93(2.63-3.3)	-0.46 (-0.95-0.03)
Romania	0.63(0.59-0.67)	2.21(2.08-2.36)	1.3(1.14-1.47)	4.01(3.49-4.54)	1.53 (1.25-1.82)
Russian Federation	13.72(13.48-13.97)	7.38(7.24-7.51)	12.92(11.65-14.07)	5.55(5.01-6.04)	-1.07 (-1.36--0.78)
Rwanda	0.89(0.61-1.13)	28.41(19.47-36.02)	1.04(0.75-1.38)	15.11(10.96-20.03)	-2.94 (-3.35--2.54)
Saint Kitts and Nevis	0(0-0)	5.93(5.53-6.3)	0(0-0)	5.24(4.34-6.21)	0.08 (-0.19-0.35)
Saint Lucia	0.01(0.01-0.01)	6.87(6.46-7.31)	0.01(0.01-0.02)	5.94(4.81-7.16)	-0.48 (-0.72--0.23)
Saint Vincent and the Grenadines	0(0-0)	3.16(2.91-3.42)	0.01(0-0.01)	3.51(3.09-4.03)	0.48 (0.22-0.74)
Samoa	0(0-0)	1.69(1.33-2.1)	0(0-0)	1.61(1.24-2.05)	-0.17 (-0.24--0.1)
San Marino	0(0-0)	2.8(2.17-3.51)	0(0-0)	1.95(1.17-2.94)	-0.11 (-0.5-0.28)
Sao Tome and Principe	0(0-0)	3.12(2.45-3.92)	0.01(0.01-0.01)	6.33(4.81-8.19)	2.78 (2.61-2.95)
Saudi Arabia	0.19(0.13-0.26)	3.04(2.15-4.1)	0.69(0.52-0.97)	3.02(2.35-3.9)	-0.37 (-0.57--0.17)
Senegal	0.14(0.11-0.17)	4.06(3.24-4.91)	0.56(0.42-0.74)	6.82(5.1-8.91)	2.32 (1.98-2.67)
Serbia	0.4(0.3-0.55)	3.34(2.51-4.53)	0.5(0.36-0.7)	3.31(2.36-4.62)	-0.07 (-0.21-0.07)
Seychelles	0(0-0.01)	7.98(6.64-9.51)	0.01(0.01-0.01)	7.25(5.9-8.87)	-0.2 (-0.37--0.04)
Sierra Leone	0.08(0.06-0.1)	3.67(2.84-4.65)	0.26(0.19-0.36)	6.51(4.68-8.7)	2.64 (2.34-2.93)
Singapore	0.19(0.18-0.2)	8.42(7.87-8.97)	0.7(0.63-0.77)	8.06(7.24-8.83)	0.08 (-0.2-0.35)
Slovakia	0.38(0.29-0.49)	6.45(4.94-8.45)	0.47(0.35-0.64)	5.26(3.91-7.18)	-0.68 (-0.8--0.56)
Slovenia	0.13(0.12-0.14)	5.3(4.96-5.66)	0.19(0.16-0.22)	4.64(3.95-5.28)	-0.65 (-0.81--0.48)
Solomon Islands	0.01(0-0.01)	3.62(2.44-4.87)	0.01(0.01-0.02)	3.31(2.23-4.64)	-0.34 (-0.41--0.27)
Somalia	0.78(0.53-1.09)	27.39(18.9-36.99)	1.41(0.98-1.91)	20.02(13.8-26.68)	-1.21 (-1.32--1.11)
South Africa	3.75(3.33-4.42)	16.46(14.57-19.45)	7.1(6.46-7.98)	14.34(13.06-16.07)	-0.97 (-1.41--0.53)
South Sudan	0.64(0.46-0.87)	23.61(17.32-32.12)	0.91(0.64-1.21)	20.53(14.89-27.48)	-0.72 (-0.92--0.53)
Spain	3.72(3.51-3.94)	7.33(6.91-7.76)	5.08(4.66-5.48)	6.05(5.58-6.53)	-0.63 (-0.81--0.45)
Sri Lanka	0.92(0.77-1.11)	7.92(6.66-9.53)	1.93(1.24-2.62)	6.93(4.51-9.42)	-0.04 (-0.3-0.22)
Sudan	0.65(0.39-0.87)	6.57(4.02-8.77)	1.29(0.76-1.87)	6.09(3.68-8.71)	-0.29 (-0.36--0.22)
Suriname	0.01(0.01-0.01)	2.41(2.07-2.77)	0.02(0.01-0.02)	2.32(1.72-3.02)	0.13 (-0.09-0.35)
Sweden	0.63(0.59-0.67)	4.47(4.24-4.7)	1.06(0.93-1.2)	5.3(4.66-5.93)	0.73 (0.5-0.97)
Switzerland	0.78(0.73-0.82)	8.12(7.64-8.6)	1.16(1.05-1.27)	7.1(6.45-7.74)	0.03 (-0.32-0.39)
Syrian Arab Republic	0.07(0.05-0.08)	1.2(0.93-1.5)	0.2(0.14-0.26)	1.43(1.04-1.89)	0.28 (0.11-0.46)
Taiwan (Province of China)	2.54(2.4-2.69)	14.8(14.02-15.68)	8.53(7.64-9.24)	21.51(19.26-23.26)	1.28 (0.7-1.86)
Tajikistan	0.44(0.36-0.53)	15.47(12.7-18.59)	0.47(0.35-0.63)	7.76(5.74-10.07)	-2.31 (-2.5--2.12)
Thailand	2.75(2.13-3.69)	7.02(5.41-9.38)	9(6.66-11.98)	8.4(6.27-11.15)	0.32 (0.2-0.44)
Timor-Leste	0.01(0.01-0.02)	3.55(2.5-4.7)	0.03(0.02-0.04)	2.9(2.09-3.97)	-0.62 (-0.86--0.37)
Togo	0.05(0.04-0.07)	4.03(3.18-5.04)	0.34(0.24-0.47)	7.93(5.61-10.78)	2.78 (2.55-3.01)
Tokelau	0(0-0)	2.82(1.92-3.73)	0(0-0)	2.55(1.91-3.25)	-0.51 (-0.57--0.45)
Tonga	0(0-0)	2.67(2.13-3.31)	0(0-0)	2.72(2.07-3.59)	-0.07 (-0.25-0.11)
Trinidad and Tobago	0.03(0.03-0.03)	3.16(2.98-3.35)	0.05(0.04-0.07)	2.83(2.15-3.64)	-0.34 (-0.57--0.12)
Tunisia	0.05(0.04-0.06)	0.96(0.77-1.18)	0.16(0.11-0.23)	1.19(0.82-1.66)	0.59 (0.51-0.67)
Turkey	1.29(1.02-1.57)	3.46(2.79-4.18)	2.95(2.24-3.73)	3.1(2.36-3.9)	-0.42 (-0.66--0.17)
Turkmenistan	0.81(0.76-0.86)	40.27(37.74-42.81)	0.5(0.38-0.64)	11.61(8.81-14.87)	-4.02 (-4.56--3.48)
Tuvalu	0(0-0)	3.42(2.68-4.17)	0(0-0)	2.93(2.27-3.68)	-0.55 (-0.6--0.5)
Uganda	1.3(1.02-1.61)	18.98(15.02-23.47)	3.27(2.47-4.32)	20.08(15.42-26.39)	-0.23 (-0.46-0)
Ukraine	3.77(3.52-4.05)	5.27(4.93-5.65)	2.95(2.02-4.14)	4.09(2.79-5.74)	-1.02 (-1.26--0.78)
United Arab Emirates	0.02(0.01-0.02)	3.33(2.42-4.48)	0.12(0.09-0.16)	3.11(2.42-3.92)	0.92 (0.47-1.38)
United Kingdom	9.48(9.17-9.67)	10.95(10.63-11.15)	15.92(15-16.51)	12.95(12.31-13.37)	0.55 (0.27-0.82)
United Republic of Tanzania	2.55(1.9-3.2)	21.78(16.3-27.3)	4.26(3.09-5.64)	15.39(11.22-20.25)	-1.36 (-1.45--1.27)
United States Virgin Islands	0(0-0.01)	4.65(3.77-5.62)	0.01(0-0.01)	3.39(2.57-4.45)	-0.8 (-0.95--0.66)
United States of America	21.71(20.86-22.14)	7.22(6.97-7.36)	43.35(41.12-44.92)	7.8(7.43-8.08)	0.16 (-0.05-0.38)
Uruguay	0.44(0.41-0.47)	11.37(10.66-12.1)	0.41(0.38-0.44)	7.87(7.24-8.5)	-1.38 (-1.6--1.15)
Uzbekistan	2.37(2.14-2.6)	19.94(18.07-21.89)	1.44(1.17-1.74)	5.03(4.14-6.02)	-4.81 (-5.43--4.19)
Vanuatu	0(0-0)	3.26(2.41-4.42)	0.01(0-0.01)	2.98(2.31-3.85)	-0.42 (-0.48--0.36)
Venezuela (Bolivarian Republic of)	0.33(0.31-0.34)	3.28(3.11-3.44)	0.7(0.5-0.95)	2.3(1.65-3.08)	-1.23 (-1.36--1.11)
Viet Nam	1.2(0.87-1.6)	2.87(2.12-3.82)	4.04(2.92-5.22)	3.7(2.73-4.7)	1.1 (1-1.19)
Yemen	0.37(0.21-0.53)	6.91(3.92-9.84)	0.82(0.41-1.19)	5.42(2.76-7.78)	-1.05 (-1.13--0.96)
Zambia	0.82(0.63-1.01)	26.07(20.16-32.19)	1.74(1.14-2.76)	21.85(14.56-33.65)	-0.98 (-1.16--0.8)
Zimbabwe	0.72(0.58-0.87)	16.74(13.5-20.17)	1.67(1.23-2.12)	21.33(16.18-26.66)	0.99 (0.59-1.4)

## Sheet: Table S3
Characteristics	1990		2021		1990-2021
	Incidence no.×103 (95% UI)	Age-standardized incidence rates per 100,000 (95% UI)	Incidence no.×103 (95% UI)	Age-standardized incidence rates per 100,000 (95% UI)	EAPC of age-standardized Incidence rates (95% CI)
Afghanistan	0.66(0.32-0.95)	9.32(4.62-13.26)	0.72(0.33-1.08)	7.26(3.56-10.67)	-1 (-1.15--0.85)
Albania	0.04(0.03-0.05)	1.88(1.58-2.25)	0.06(0.04-0.08)	1.41(1.03-1.85)	-0.65 (-0.89--0.42)
Algeria	0.08(0.07-0.1)	0.74(0.61-0.88)	0.23(0.18-0.29)	0.7(0.55-0.87)	-0.08 (-0.14--0.03)
American Samoa	0(0-0)	1.19(1.01-1.44)	0(0-0)	1.56(1.29-1.89)	1.4 (1.03-1.77)
Andorra	0(0-0)	2(1.39-2.87)	0(0-0)	1.35(0.87-1.95)	-0.95 (-1.22--0.68)
Angola	0.47(0.31-0.64)	11.66(8.07-15.62)	0.94(0.67-1.23)	7.97(5.67-10.37)	-1.44 (-1.55--1.32)
Antigua and Barbuda	0(0-0)	3.28(3.05-3.51)	0(0-0)	2.83(2.65-3.02)	-0.38 (-0.6--0.16)
Argentina	2.23(2.11-2.36)	6.98(6.61-7.37)	2.33(2.15-2.53)	4.13(3.82-4.47)	-1.6 (-1.83--1.37)
Armenia	0.07(0.07-0.08)	2.77(2.54-3)	0.04(0.04-0.05)	1(0.88-1.15)	-3.12 (-3.47--2.78)
Australia	0.85(0.8-0.91)	4.35(4.1-4.62)	1.85(1.65-2)	4.06(3.67-4.37)	-0.31 (-0.41--0.2)
Austria	0.3(0.28-0.32)	2.67(2.52-2.82)	0.47(0.42-0.5)	2.67(2.44-2.87)	0.22 (0.07-0.37)
Azerbaijan	0.42(0.36-0.47)	8.33(7.25-9.56)	0.53(0.39-0.69)	5.35(3.96-6.87)	-1.25 (-1.44--1.06)
Bahamas	0.01(0.01-0.01)	6.4(5.88-6.97)	0.02(0.02-0.03)	5.13(4.06-6.4)	-0.24 (-0.47-0)
Bahrain	0.01(0-0.01)	3.84(3.29-4.45)	0.02(0.01-0.02)	2.17(1.74-2.67)	-2.7 (-3.05--2.34)
Bangladesh	2.46(1.76-3.27)	5.14(3.66-6.81)	4.51(3.21-6.25)	3.27(2.34-4.51)	-1.43 (-1.55--1.3)
Barbados	0.02(0.02-0.02)	5.7(5.36-6.08)	0.03(0.02-0.03)	5.01(3.94-6.18)	-0.38 (-0.5--0.26)
Belarus	0.38(0.35-0.41)	2.86(2.63-3.1)	0.49(0.4-0.6)	3.05(2.5-3.75)	-0.23 (-0.4--0.06)
Belgium	0.61(0.57-0.65)	4.1(3.84-4.35)	1.03(0.94-1.12)	4.59(4.23-4.95)	0.36 (0.14-0.57)
Belize	0(0-0)	1.94(1.81-2.07)	0.01(0.01-0.01)	2.13(1.85-2.43)	0.48 (0.01-0.95)
Benin	0.06(0.05-0.07)	3.14(2.58-3.8)	0.26(0.19-0.34)	5.02(3.75-6.5)	2.11 (1.88-2.34)
Bermuda	0(0-0)	6.98(6.41-7.54)	0.01(0-0.01)	4.19(3.53-5.03)	-1.28 (-1.56--1.01)
Bhutan	0.01(0.01-0.02)	5.01(3.58-6.79)	0.02(0.02-0.03)	3.56(2.6-4.86)	-1.17 (-1.37--0.96)
Bolivia (Plurinational State of)	0.08(0.06-0.11)	2.78(2.13-3.53)	0.19(0.14-0.26)	2.21(1.64-2.95)	-0.74 (-0.82--0.66)
Bosnia and Herzegovina	0.1(0.08-0.12)	2.31(1.96-2.71)	0.13(0.1-0.17)	2.13(1.59-2.71)	-0.26 (-0.39--0.12)
Botswana	0.07(0.05-0.09)	12.02(8.68-15.78)	0.13(0.09-0.16)	8.59(6.53-11.12)	-1.33 (-1.6--1.06)
Brazil	6.02(5.78-6.2)	6.71(6.39-6.93)	12.53(11.85-13.07)	4.93(4.65-5.14)	-0.97 (-1.05--0.89)
Brunei Darussalam	0(0-0)	3.15(2.5-3.82)	0.01(0.01-0.01)	2.26(1.81-2.73)	-0.69 (-0.87--0.52)
Bulgaria	0.31(0.29-0.33)	2.51(2.35-2.69)	0.3(0.25-0.34)	2.26(1.93-2.6)	-0.61 (-0.86--0.35)
Burkina Faso	0.14(0.1-0.17)	3.22(2.47-4.01)	0.5(0.35-0.64)	5.44(3.78-7)	2.34 (2.1-2.58)
Burundi	0.45(0.32-0.56)	19.07(13.76-23.8)	0.52(0.37-0.67)	10.64(7.73-13.65)	-2.49 (-2.74--2.24)
Cabo Verde	0.02(0.02-0.02)	8.69(7.21-10.29)	0.07(0.05-0.08)	15.15(11.9-18.91)	1.29 (0.9-1.68)
Cambodia	0.2(0.15-0.25)	4.23(3.28-5.28)	0.37(0.27-0.49)	2.96(2.17-3.87)	-1.33 (-1.44--1.23)
Cameroon	0.16(0.12-0.2)	3.53(2.73-4.41)	0.8(0.54-1.1)	6.27(4.33-8.52)	2.36 (2.16-2.57)
Canada	1.23(1.15-1.3)	3.79(3.56-4.01)	2.99(2.74-3.21)	4.2(3.87-4.51)	0.44 (0.28-0.6)
Central African Republic	0.16(0.11-0.2)	13.81(9.73-16.94)	0.25(0.17-0.34)	10.72(7.36-14.5)	-0.96 (-1.05--0.87)
Chad	0.07(0.06-0.09)	2.53(2.05-3.07)	0.31(0.23-0.41)	5.44(4-7.04)	3.05 (2.84-3.27)
Chile	0.72(0.68-0.75)	7.42(6.99-7.8)	0.8(0.72-0.86)	3.07(2.79-3.31)	-3.07 (-3.24--2.89)
China	207.49(172.67-241.46)	24.8(20.71-28.73)	320.81(256.1-394.76)	15.04(12.04-18.43)	-1.88 (-2.09--1.67)
Colombia	0.68(0.65-0.72)	4.06(3.83-4.28)	0.97(0.81-1.16)	1.77(1.47-2.1)	-3.15 (-3.31--2.99)
Comoros	0.03(0.02-0.04)	16.61(11.98-21.7)	0.06(0.04-0.08)	12.5(9.29-16.79)	-1.23 (-1.38--1.08)
Congo	0.17(0.13-0.22)	15.68(11.83-20.39)	0.29(0.2-0.39)	10.48(7.65-14)	-1.6 (-1.76--1.44)
Cook Islands	0(0-0)	2.94(2.42-3.53)	0(0-0)	2.54(1.99-3.09)	-0.5 (-0.58--0.41)
Costa Rica	0.04(0.04-0.05)	2.47(2.28-2.65)	0.09(0.07-0.1)	1.56(1.37-1.75)	-1.69 (-1.83--1.55)
Croatia	0.23(0.22-0.25)	3.76(3.51-4.01)	0.23(0.2-0.26)	2.67(2.33-3.03)	-1.11 (-1.28--0.95)
Cuba	0.38(0.36-0.4)	3.71(3.52-3.92)	0.97(0.83-1.12)	4.97(4.22-5.72)	1.37 (1.19-1.54)
Cyprus	0.01(0.01-0.01)	1.43(1.16-1.75)	0.03(0.02-0.04)	1.47(1.15-1.85)	0.83 (0.56-1.09)
Czechia	0.39(0.35-0.42)	2.85(2.61-3.12)	0.66(0.57-0.76)	3.23(2.75-3.71)	0.36 (0.25-0.48)
Côte d'Ivoire	0.05(0.04-0.06)	1.29(1.06-1.54)	0.15(0.11-0.2)	1.3(0.99-1.73)	0 (-0.16-0.16)
Democratic People's Republic of Korea	1.72(1.23-2.3)	10.49(7.67-13.72)	3.1(2.3-4.09)	9.19(6.86-12.05)	-0.36 (-0.45--0.26)
Democratic Republic of the Congo	1.51(1.04-2)	9.63(6.88-12.61)	2.91(1.97-3.91)	7.96(5.48-10.74)	-0.72 (-0.82--0.61)
Denmark	0.37(0.35-0.4)	4.82(4.57-5.08)	0.6(0.54-0.64)	5.1(4.64-5.46)	0.12 (-0.01-0.25)
Djibouti	0.02(0.01-0.03)	14.72(10.59-19.93)	0.08(0.05-0.11)	12.11(8.24-17.11)	-0.84 (-0.93--0.74)
Dominica	0(0-0)	4.83(4.17-5.68)	0(0-0.01)	4.91(3.95-6.27)	0.18 (0.01-0.36)
Dominican Republic	0.07(0.06-0.08)	1.89(1.56-2.29)	0.22(0.16-0.28)	2.17(1.64-2.8)	0.99 (0.82-1.16)
Ecuador	0.1(0.1-0.11)	2.03(1.9-2.16)	0.19(0.15-0.24)	1.19(0.94-1.49)	-1.38 (-1.64--1.12)
Egypt	0.31(0.27-0.36)	1.18(1.02-1.43)	0.61(0.48-0.77)	1.03(0.82-1.3)	-0.45 (-0.58--0.32)
El Salvador	0.05(0.05-0.06)	1.83(1.63-2.04)	0.1(0.08-0.13)	1.69(1.34-2.13)	-0.54 (-0.74--0.35)
Equatorial Guinea	0.03(0.02-0.03)	13.15(9.28-17.19)	0.04(0.03-0.06)	8.78(6.13-12.5)	-1.47 (-1.82--1.11)
Eritrea	0.25(0.16-0.33)	20.19(13.46-26.41)	0.4(0.28-0.58)	14.47(10.2-20.82)	-1.21 (-1.3--1.13)
Estonia	0.07(0.06-0.07)	3.32(3.09-3.56)	0.07(0.06-0.08)	2.75(2.35-3.18)	-0.86 (-1.1--0.61)
Eswatini	0.05(0.04-0.06)	16.4(12.26-20.7)	0.1(0.07-0.14)	16.68(11.8-22.42)	0.31 (-0.33-0.95)
Ethiopia	1.9(1.33-2.45)	9.42(6.65-12.21)	2.11(1.69-2.8)	4.97(4.01-6.66)	-2.5 (-2.69--2.31)
Fiji	0.01(0.01-0.01)	2.26(1.81-2.83)	0.02(0.01-0.02)	2.63(1.88-3.42)	0.66 (0.5-0.82)
Finland	0.26(0.24-0.27)	3.69(3.47-3.87)	0.44(0.4-0.47)	3.62(3.32-3.86)	0.05 (-0.03-0.13)
France	6.52(6.12-6.91)	8.43(7.92-8.94)	6.59(5.94-7.18)	4.99(4.54-5.41)	-1.59 (-1.71--1.47)
Gabon	0.07(0.05-0.09)	12.32(9.23-15.45)	0.11(0.08-0.14)	10.46(7.65-13.41)	-0.69 (-0.8--0.58)
Gambia	0.01(0-0.01)	1.5(1.16-1.88)	0.02(0.01-0.02)	1.93(1.49-2.43)	0.8 (0.68-0.92)
Georgia	0.13(0.12-0.15)	2.1(1.83-2.4)	0.06(0.05-0.07)	1.06(0.89-1.25)	-1.39 (-1.9--0.88)
Germany	4.31(4.08-4.55)	3.58(3.39-3.79)	8.29(7.57-8.9)	4.6(4.21-4.91)	0.55 (0.34-0.75)
Ghana	0.15(0.11-0.19)	2.41(1.87-3.02)	0.57(0.39-0.74)	3.51(2.33-4.55)	1.72 (1.55-1.9)
Greece	0.35(0.32-0.36)	2.25(2.11-2.37)	0.41(0.37-0.44)	1.82(1.69-1.93)	-0.97 (-1.17--0.77)
Greenland	0.01(0-0.01)	16.31(14.01-18.85)	0.01(0.01-0.01)	10.81(8.59-13.41)	-1.22 (-1.26--1.17)
Grenada	0(0-0)	6.41(5.73-7.13)	0.01(0-0.01)	4.63(3.93-5.32)	-0.59 (-1.07--0.12)
Guam	0(0-0)	2.32(2-2.64)	0(0-0)	1.88(1.58-2.22)	0.2 (-0.16-0.57)
Guatemala	0.08(0.08-0.08)	2.56(2.45-2.66)	0.18(0.15-0.21)	1.65(1.41-1.95)	-1.62 (-1.88--1.36)
Guinea	0.04(0.03-0.05)	1.2(0.93-1.47)	0.08(0.05-0.1)	1.34(0.96-1.8)	0.61 (0.46-0.75)
Guinea-Bissau	0.02(0.01-0.02)	4.71(3.55-5.87)	0.05(0.04-0.07)	7.31(5.45-9.12)	2.09 (1.84-2.33)
Guyana	0.01(0.01-0.01)	2.1(1.87-2.33)	0.01(0.01-0.02)	2.04(1.56-2.62)	0.26 (0.09-0.44)
Haiti	0.17(0.12-0.22)	5.23(3.8-6.74)	0.28(0.2-0.4)	3.95(2.78-5.5)	-0.72 (-0.82--0.62)
Honduras	0.02(0.02-0.02)	1(0.83-1.19)	0.09(0.07-0.11)	1.45(1.14-1.83)	1.54 (1.36-1.72)
Hungary	0.59(0.55-0.64)	4.2(3.9-4.5)	0.57(0.5-0.65)	3.17(2.8-3.59)	-1.4 (-1.69--1.11)
Iceland	0.01(0.01-0.01)	4.71(4.37-5.03)	0.03(0.02-0.03)	4.53(4.04-5.05)	-0.19 (-0.33--0.05)
India	16.82(14.65-20.95)	3.49(3.02-4.38)	37.01(32.44-44.29)	3.07(2.69-3.69)	-0.66 (-0.78--0.54)
Indonesia	1.84(1.37-2.24)	1.84(1.38-2.24)	3.85(2.95-4.85)	1.62(1.25-2.03)	-0.41 (-0.46--0.37)
Iran (Islamic Republic of)	1.22(1.05-1.37)	5.02(4.28-5.64)	2.79(2.53-3.03)	3.78(3.4-4.11)	-0.93 (-1.02--0.84)
Iraq	0.09(0.07-0.12)	1.18(0.92-1.49)	0.27(0.2-0.35)	1.18(0.87-1.51)	-0.34 (-0.5--0.19)
Ireland	0.32(0.3-0.34)	7.77(7.29-8.28)	0.49(0.43-0.54)	6.13(5.45-6.74)	-0.5 (-0.6--0.39)
Israel	0.1(0.09-0.1)	2(1.85-2.13)	0.19(0.17-0.21)	1.54(1.41-1.67)	-1 (-1.15--0.84)
Italy	2.91(2.76-3.01)	3.34(3.17-3.45)	2.51(2.27-2.66)	1.77(1.64-1.87)	-2.03 (-2.09--1.97)
Jamaica	0.05(0.05-0.06)	2.91(2.71-3.13)	0.09(0.07-0.12)	2.97(2.25-3.84)	0.11 (-0.33-0.55)
Japan	11.34(10.82-11.68)	6.59(6.28-6.8)	21.93(19.7-23.18)	6.22(5.73-6.48)	-0.24 (-0.47--0.02)
Jordan	0.01(0.01-0.02)	1.12(0.88-1.37)	0.06(0.05-0.08)	0.85(0.66-1.08)	-1.1 (-1.33--0.87)
Kazakhstan	2.36(2.19-2.54)	18.88(17.51-20.34)	0.83(0.71-0.96)	4.69(4.04-5.4)	-4.55 (-4.79--4.31)
Kenya	0.74(0.53-1.06)	8.97(6.42-12.97)	2.64(1.92-3.71)	11.75(8.54-16.66)	1.28 (1.06-1.51)
Kiribati	0(0-0)	6.09(4.8-7.54)	0(0-0.01)	5.52(3.95-7.07)	-0.44 (-0.54--0.34)
Kuwait	0.01(0.01-0.01)	1.82(1.66-1.98)	0.03(0.02-0.03)	0.94(0.76-1.15)	-2.56 (-3.19--1.93)
Kyrgyzstan	0.25(0.21-0.28)	8.27(7.17-9.44)	0.13(0.1-0.16)	2.82(2.25-3.44)	-3.38 (-3.49--3.28)
Lao People's Democratic Republic	0.09(0.06-0.13)	4.34(3.07-5.83)	0.12(0.09-0.16)	2.48(1.86-3.42)	-1.98 (-2.07--1.89)
Latvia	0.11(0.1-0.12)	3.05(2.82-3.28)	0.11(0.09-0.12)	2.91(2.5-3.33)	-0.16 (-0.35-0.02)
Lebanon	0.03(0.02-0.04)	1.28(1.01-1.64)	0.06(0.04-0.07)	0.92(0.73-1.13)	-0.71 (-0.9--0.53)
Lesotho	0.09(0.07-0.11)	10.2(7.89-13.05)	0.18(0.13-0.23)	15.82(11.67-20.12)	2 (1.55-2.45)
Liberia	0.04(0.03-0.04)	3.08(2.44-3.81)	0.12(0.08-0.17)	5.65(3.97-7.88)	2.59 (2.26-2.93)
Libya	0.03(0.02-0.04)	1.39(1.02-1.87)	0.09(0.06-0.12)	1.7(1.2-2.26)	0.96 (0.8-1.11)
Lithuania	0.15(0.14-0.16)	3.19(2.98-3.41)	0.19(0.17-0.22)	3.68(3.17-4.21)	0.48 (0.3-0.67)
Luxembourg	0.03(0.02-0.03)	4.87(4.59-5.14)	0.04(0.04-0.04)	3.73(3.37-4.13)	-0.8 (-0.97--0.62)
Madagascar	0.74(0.55-0.91)	14.45(10.71-17.47)	1.23(0.85-1.7)	10.79(7.47-14.78)	-1.06 (-1.15--0.97)
Malawi	0.81(0.66-0.98)	21.08(17.24-25.27)	1.97(1.58-2.48)	26.06(21.02-32.46)	0.67 (0.29-1.06)
Malaysia	0.24(0.2-0.28)	2.61(2.18-3.04)	0.75(0.64-0.87)	2.65(2.25-3.08)	-0.12 (-0.26-0.02)
Maldives	0(0-0)	3.04(2.23-3.87)	0(0-0.01)	1.21(0.95-1.48)	-3.43 (-3.64--3.22)
Mali	0.1(0.08-0.11)	2.41(2.03-2.83)	0.21(0.16-0.28)	2.45(1.87-3.12)	0.33 (0.2-0.47)
Malta	0.01(0.01-0.01)	2.87(2.66-3.1)	0.02(0.02-0.02)	2.41(2.15-2.68)	-0.54 (-0.68--0.41)
Marshall Islands	0(0-0)	2.77(1.94-3.63)	0(0-0)	2.48(1.86-3.33)	-0.27 (-0.35--0.19)
Mauritania	0.04(0.03-0.04)	3.54(2.74-4.54)	0.11(0.08-0.15)	5.21(3.7-7.09)	1.68 (1.35-2.01)
Mauritius	0.03(0.02-0.03)	3.61(3.42-3.8)	0.07(0.06-0.07)	3.55(3.3-3.75)	-0.68 (-1.08--0.28)
Mexico	0.88(0.86-0.9)	2.21(2.13-2.26)	1.8(1.55-2.05)	1.43(1.24-1.63)	-1.33 (-1.45--1.22)
Micronesia (Federated States of)	0(0-0)	3.15(2.48-3.93)	0(0-0)	2.67(2.06-3.5)	-0.65 (-0.69--0.61)
Monaco	0(0-0)	5.12(3.88-6.4)	0.01(0-0.01)	6.21(4.91-7.7)	0.81 (0.58-1.05)
Mongolia	0.24(0.19-0.29)	23.27(18.96-28.49)	0.34(0.27-0.41)	16.25(13.15-19.45)	-1.5 (-1.64--1.36)
Montenegro	0.01(0.01-0.02)	1.96(1.61-2.41)	0.02(0.02-0.03)	2.22(1.71-2.85)	0.6 (0.5-0.7)
Morocco	0.11(0.09-0.14)	0.81(0.63-1)	0.29(0.21-0.37)	0.85(0.62-1.06)	0.25 (0.13-0.37)
Mozambique	0.42(0.33-0.52)	7.58(5.99-9.25)	0.95(0.72-1.19)	8.98(6.9-11.19)	1.04 (0.86-1.22)
Myanmar	0.94(0.7-1.2)	3.92(2.96-5)	1.1(0.85-1.5)	2.25(1.75-3.04)	-2.13 (-2.25--2)
Namibia	0.02(0.01-0.02)	2.35(1.95-2.85)	0.03(0.03-0.05)	2.35(1.83-3.08)	-0.2 (-0.53-0.12)
Nauru	0(0-0)	3.99(2.94-5.17)	0(0-0)	3.25(2.41-4.19)	-0.92 (-1.05--0.79)
Nepal	0.46(0.35-0.61)	4.82(3.66-6.22)	0.87(0.62-1.23)	3.77(2.71-5.32)	-0.66 (-1.03--0.27)
Netherlands	0.94(0.88-1)	4.79(4.47-5.05)	2.44(2.22-2.64)	6.88(6.3-7.4)	1.37 (1.08-1.66)
New Zealand	0.2(0.19-0.21)	5.09(4.76-5.39)	0.35(0.32-0.38)	4.04(3.69-4.36)	-0.81 (-0.99--0.63)
Nicaragua	0.02(0.01-0.02)	1.02(0.87-1.15)	0.04(0.03-0.05)	0.82(0.66-1.02)	-0.59 (-0.82--0.36)
Niger	0.08(0.06-0.1)	2.8(2.11-3.49)	0.33(0.23-0.44)	4.11(2.84-5.43)	1.91 (1.65-2.17)
Nigeria	1.16(0.89-1.56)	2.64(2.04-3.53)	3.76(2.54-5.06)	4.25(2.92-5.58)	2.15 (1.91-2.39)
Niue	0(0-0)	2.3(1.85-2.81)	0(0-0)	2.41(1.87-2.95)	-0.07 (-0.17-0.02)
North Macedonia	0.03(0.02-0.03)	1.41(1.24-1.64)	0.04(0.03-0.06)	1.37(1.06-1.74)	-0.18 (-0.45-0.1)
Northern Mariana Islands	0(0-0)	1.37(1.11-1.76)	0(0-0)	2.6(2.14-3.09)	3.11 (2.53-3.69)
Norway	0.17(0.17-0.18)	2.63(2.51-2.72)	0.33(0.31-0.35)	3.32(3.09-3.5)	0.74 (0.6-0.88)
Oman	0.01(0.01-0.02)	1.92(1.39-2.54)	0.03(0.02-0.04)	1.59(1.19-2)	-0.33 (-0.49--0.16)
Pakistan	3.46(2.92-3.98)	6.16(5.18-7.06)	7.67(6.08-9.65)	6.26(4.97-7.79)	-0.3 (-0.53--0.08)
Palau	0(0-0)	3.14(2.51-3.97)	0(0-0)	2.89(2.35-3.58)	-0.24 (-0.28--0.19)
Palestine	0.01(0.01-0.01)	1.37(1.01-1.76)	0.02(0.02-0.03)	0.9(0.73-1.1)	-1.58 (-1.77--1.39)
Panama	0.03(0.02-0.03)	1.84(1.71-1.97)	0.05(0.04-0.06)	1.2(0.94-1.46)	-1.21 (-1.35--1.06)
Papua New Guinea	0.03(0.02-0.05)	1.93(1.33-2.81)	0.08(0.05-0.11)	1.58(1.11-2.24)	-0.74 (-0.79--0.68)
Paraguay	0.07(0.06-0.08)	3.12(2.59-3.75)	0.23(0.17-0.31)	4.01(2.99-5.4)	0.78 (0.64-0.92)
Peru	0.2(0.16-0.24)	1.72(1.42-2.07)	0.42(0.31-0.56)	1.27(0.94-1.68)	-1.3 (-1.59--1)
Philippines	0.42(0.37-0.48)	1.37(1.21-1.59)	1.13(0.92-1.35)	1.34(1.1-1.6)	-0.02 (-0.11-0.08)
Poland	1.53(1.48-1.58)	3.54(3.4-3.66)	2.06(1.86-2.25)	2.98(2.69-3.25)	-0.83 (-0.99--0.68)
Portugal	0.63(0.59-0.67)	4.64(4.35-4.92)	0.76(0.69-0.82)	3.44(3.14-3.73)	-0.84 (-0.98--0.7)
Puerto Rico	0.22(0.2-0.23)	6.06(5.72-6.44)	0.16(0.13-0.19)	2.42(1.98-2.85)	-2.84 (-3.05--2.63)
Qatar	0(0-0.01)	5.03(3.98-6.22)	0.02(0.01-0.03)	2.59(1.93-3.43)	-2.55 (-3.17--1.94)
Republic of Korea	1.84(1.49-2.23)	6.02(4.91-7.28)	3.38(2.7-4.14)	3.52(2.81-4.31)	-2.08 (-2.22--1.94)
Republic of Moldova	0.11(0.1-0.12)	2.46(2.32-2.59)	0.11(0.1-0.13)	1.86(1.67-2.09)	-0.78 (-1.24--0.31)
Romania	0.42(0.4-0.45)	1.49(1.41-1.59)	0.86(0.75-0.97)	2.52(2.2-2.86)	1.25 (0.97-1.53)
Russian Federation	9.16(8.97-9.33)	4.99(4.88-5.08)	7.92(7.18-8.61)	3.33(3.01-3.61)	-1.51 (-1.74--1.28)
Rwanda	0.61(0.42-0.77)	21.07(14.53-26.51)	0.7(0.51-0.92)	11.28(8.26-14.89)	-3.05 (-3.46--2.63)
Saint Kitts and Nevis	0(0-0)	4.43(4.15-4.7)	0(0-0)	3.81(3.17-4.44)	-0.02 (-0.26-0.22)
Saint Lucia	0(0-0)	5.11(4.82-5.44)	0.01(0.01-0.01)	4.14(3.39-4.98)	-0.73 (-1.01--0.46)
Saint Vincent and the Grenadines	0(0-0)	2.31(2.12-2.48)	0(0-0)	2.47(2.17-2.81)	0.37 (0.1-0.64)
Samoa	0(0-0)	1.26(1-1.53)	0(0-0)	1.12(0.88-1.42)	-0.39 (-0.46--0.33)
San Marino	0(0-0)	1.67(1.31-2.07)	0(0-0)	0.96(0.6-1.42)	-0.79 (-1.15--0.43)
Sao Tome and Principe	0(0-0)	2.31(1.84-2.85)	0.01(0-0.01)	4.62(3.55-5.86)	2.78 (2.6-2.97)
Saudi Arabia	0.12(0.08-0.16)	2.15(1.56-2.87)	0.33(0.25-0.45)	1.75(1.38-2.23)	-0.99 (-1.11--0.87)
Senegal	0.1(0.08-0.12)	3.02(2.45-3.64)	0.39(0.29-0.51)	5.06(3.82-6.54)	2.29 (1.96-2.63)
Serbia	0.27(0.2-0.36)	2.37(1.8-3.17)	0.34(0.25-0.46)	2.14(1.54-2.94)	-0.43 (-0.57--0.3)
Seychelles	0(0-0)	5.41(4.54-6.38)	0.01(0-0.01)	4.73(3.85-5.73)	-0.33 (-0.5--0.16)
Sierra Leone	0.06(0.04-0.07)	2.78(2.19-3.43)	0.18(0.13-0.24)	4.83(3.47-6.39)	2.55 (2.27-2.84)
Singapore	0.1(0.1-0.11)	4.71(4.42-5.02)	0.22(0.2-0.24)	2.59(2.33-2.81)	-1.92 (-2.25--1.58)
Slovakia	0.24(0.19-0.31)	4.13(3.23-5.32)	0.3(0.23-0.4)	3.25(2.47-4.33)	-0.76 (-0.88--0.65)
Slovenia	0.09(0.08-0.09)	3.42(3.21-3.64)	0.1(0.09-0.12)	2.44(2.08-2.76)	-1.41 (-1.56--1.25)
Solomon Islands	0(0-0)	2.74(1.95-3.6)	0.01(0.01-0.01)	2.4(1.65-3.33)	-0.48 (-0.54--0.41)
Somalia	0.51(0.35-0.7)	20.31(14.23-27.19)	0.92(0.64-1.24)	14.91(10.25-19.71)	-1.18 (-1.28--1.08)
South Africa	2.38(2.1-2.81)	11.16(9.82-13.42)	4.86(4.41-5.43)	10.43(9.45-11.6)	-0.73 (-1.23--0.23)
South Sudan	0.45(0.33-0.61)	17.52(12.94-23.53)	0.6(0.43-0.8)	15.16(11.11-20.13)	-0.74 (-0.92--0.55)
Spain	2.25(2.12-2.37)	4.28(4.03-4.52)	2.56(2.31-2.77)	2.81(2.57-3.03)	-1.37 (-1.45--1.29)
Sri Lanka	0.6(0.51-0.73)	5.67(4.8-6.78)	1.16(0.76-1.58)	4.26(2.82-5.8)	-0.5 (-0.77--0.23)
Sudan	0.44(0.27-0.58)	4.74(2.99-6.29)	0.81(0.5-1.15)	4.24(2.7-5.95)	-0.41 (-0.46--0.35)
Suriname	0(0-0.01)	1.74(1.5-2.01)	0.01(0.01-0.01)	1.61(1.2-2.08)	0.02 (-0.21-0.24)
Sweden	0.42(0.39-0.44)	2.76(2.61-2.9)	0.62(0.54-0.7)	2.86(2.5-3.19)	0.22 (0.07-0.38)
Switzerland	0.46(0.43-0.49)	4.58(4.31-4.83)	0.57(0.51-0.62)	3.22(2.9-3.49)	-0.76 (-0.98--0.55)
Syrian Arab Republic	0.04(0.03-0.05)	0.85(0.67-1.06)	0.11(0.08-0.15)	0.89(0.66-1.15)	-0.11 (-0.28-0.06)
Taiwan (Province of China)	1.47(1.4-1.56)	9.05(8.61-9.58)	3.8(3.43-4.12)	9.3(8.41-10.06)	0.07 (-0.31-0.45)
Tajikistan	0.31(0.25-0.37)	11.4(9.4-13.62)	0.33(0.24-0.43)	6.13(4.58-7.87)	-2.06 (-2.28--1.83)
Thailand	1.76(1.36-2.36)	4.83(3.68-6.45)	5.14(3.85-6.75)	4.72(3.56-6.18)	-0.39 (-0.51--0.26)
Timor-Leste	0.01(0.01-0.01)	2.58(1.85-3.36)	0.02(0.01-0.02)	2.09(1.54-2.84)	-0.64 (-0.87--0.41)
Togo	0.04(0.03-0.05)	3.01(2.39-3.72)	0.23(0.16-0.31)	5.82(4.1-7.74)	2.72 (2.49-2.96)
Tokelau	0(0-0)	2.14(1.47-2.8)	0(0-0)	1.82(1.37-2.28)	-0.69 (-0.74--0.64)
Tonga	0(0-0)	2.01(1.6-2.5)	0(0-0)	1.98(1.52-2.57)	-0.15 (-0.35-0.05)
Trinidad and Tobago	0.02(0.02-0.02)	2.33(2.21-2.46)	0.04(0.03-0.05)	1.93(1.47-2.44)	-0.61 (-0.84--0.38)
Tunisia	0.03(0.03-0.04)	0.66(0.53-0.82)	0.09(0.06-0.12)	0.67(0.46-0.93)	-0.08 (-0.12--0.04)
Turkey	0.82(0.67-0.99)	2.39(1.95-2.87)	1.51(1.14-1.92)	1.63(1.24-2.07)	-1.34 (-1.61--1.06)
Turkmenistan	0.56(0.52-0.59)	29.45(27.59-31.34)	0.34(0.26-0.43)	8.4(6.42-10.73)	-4.1 (-4.64--3.56)
Tuvalu	0(0-0)	2.58(2.05-3.13)	0(0-0)	2.11(1.67-2.63)	-0.72 (-0.77--0.67)
Uganda	0.92(0.73-1.14)	14.52(11.61-17.73)	2.18(1.67-2.87)	14.81(11.47-19.57)	-0.36 (-0.59--0.12)
Ukraine	2.42(2.27-2.6)	3.36(3.15-3.59)	1.82(1.26-2.54)	2.45(1.68-3.42)	-1.26 (-1.49--1.04)
United Arab Emirates	0.01(0.01-0.01)	2.38(1.75-3.19)	0.06(0.05-0.08)	2.14(1.65-2.67)	1.11 (0.58-1.64)
United Kingdom	6.61(6.34-6.76)	7.3(7.03-7.45)	9.95(9.23-10.37)	7.54(7.08-7.83)	0.01 (-0.18-0.21)
United Republic of Tanzania	1.75(1.31-2.19)	16.05(12.16-20.06)	2.88(2.11-3.76)	11.36(8.38-14.77)	-1.38 (-1.48--1.28)
United States Virgin Islands	0(0-0)	3.33(2.73-4)	0(0-0.01)	2.32(1.77-3)	-0.97 (-1.12--0.83)
United States of America	12.88(12.25-13.19)	4.16(3.97-4.25)	24.33(22.77-25.28)	4.2(3.95-4.36)	-0.09 (-0.26-0.08)
Uruguay	0.33(0.31-0.35)	8.39(7.87-8.87)	0.3(0.28-0.33)	5.45(5-5.9)	-1.58 (-1.8--1.36)
Uzbekistan	1.62(1.47-1.78)	14.18(12.85-15.51)	0.96(0.8-1.15)	3.71(3.09-4.42)	-4.7 (-5.31--4.07)
Vanuatu	0(0-0)	2.47(1.85-3.26)	0(0-0)	2.21(1.73-2.82)	-0.46 (-0.51--0.4)
Venezuela (Bolivarian Republic of)	0.23(0.22-0.24)	2.5(2.36-2.62)	0.49(0.35-0.65)	1.65(1.2-2.19)	-1.45 (-1.58--1.31)
Viet Nam	0.82(0.61-1.08)	2.03(1.52-2.66)	2.43(1.8-3.1)	2.33(1.77-2.94)	0.64 (0.57-0.71)
Yemen	0.24(0.14-0.35)	5.01(2.86-7.18)	0.53(0.27-0.76)	3.85(2.03-5.5)	-1.11 (-1.2--1.02)
Zambia	0.56(0.43-0.69)	19.3(14.97-23.88)	1.13(0.75-1.74)	16.02(10.95-24.45)	-1.08 (-1.29--0.86)
Zimbabwe	0.5(0.4-0.61)	12.58(10.21-15.06)	1.12(0.84-1.4)	15.93(12.31-19.64)	0.92 (0.48-1.36)

## Sheet: Table S4
Characteristics	1990		2021		1990-2021
	Death no.×103 (95% UI)	Age-standardized death rates per 100,000 (95% UI)	Death no.×103 (95% UI)	Age-standardized death rates per 100,000 (95% UI)	EAPC of age-standardized Death rates (95% CI)
Afghanistan	0.68(0.33-0.99)	9.91(4.94-14.04)	0.73(0.35-1.1)	7.77(3.85-11.29)	-0.97 (-1.11--0.82)
Albania	0.04(0.03-0.05)	2.05(1.71-2.45)	0.07(0.05-0.09)	1.52(1.11-2)	-0.7 (-0.94--0.47)
Algeria	0.09(0.07-0.1)	0.82(0.67-0.97)	0.24(0.19-0.3)	0.75(0.59-0.94)	-0.13 (-0.19--0.06)
American Samoa	0(0-0)	1.3(1.09-1.55)	0(0-0)	1.67(1.38-2.01)	1.35 (0.98-1.72)
Andorra	0(0-0)	1.93(1.34-2.75)	0(0-0)	1.18(0.76-1.69)	-1.31 (-1.59--1.03)
Angola	0.48(0.32-0.65)	12.44(8.69-16.54)	0.96(0.69-1.26)	8.58(6.13-11.2)	-1.4 (-1.51--1.3)
Antigua and Barbuda	0(0-0)	3.51(3.26-3.75)	0(0-0)	2.99(2.81-3.19)	-0.41 (-0.63--0.19)
Argentina	2.38(2.26-2.52)	7.52(7.12-7.96)	2.47(2.28-2.67)	4.34(4.01-4.69)	-1.66 (-1.89--1.44)
Armenia	0.08(0.07-0.08)	2.98(2.72-3.24)	0.05(0.04-0.06)	1.08(0.94-1.24)	-3.14 (-3.48--2.81)
Australia	0.83(0.78-0.89)	4.24(4-4.51)	1.76(1.57-1.89)	3.75(3.37-4.03)	-0.51 (-0.61--0.42)
Austria	0.29(0.28-0.31)	2.57(2.43-2.71)	0.42(0.38-0.45)	2.31(2.11-2.48)	-0.13 (-0.23--0.02)
Azerbaijan	0.44(0.38-0.5)	8.93(7.74-10.24)	0.56(0.41-0.72)	5.79(4.25-7.43)	-1.18 (-1.37--0.99)
Bahamas	0.01(0.01-0.01)	6.65(6.11-7.25)	0.02(0.02-0.03)	5.33(4.25-6.63)	-0.24 (-0.48--0.01)
Bahrain	0.01(0-0.01)	4.22(3.64-4.9)	0.02(0.01-0.02)	2.31(1.86-2.86)	-2.78 (-3.15--2.41)
Bangladesh	2.55(1.82-3.4)	5.44(3.88-7.19)	4.69(3.32-6.52)	3.48(2.46-4.82)	-1.43 (-1.57--1.29)
Barbados	0.02(0.02-0.02)	6.08(5.71-6.47)	0.03(0.02-0.03)	5.28(4.17-6.44)	-0.44 (-0.56--0.32)
Belarus	0.38(0.35-0.41)	2.91(2.67-3.16)	0.46(0.37-0.57)	2.86(2.32-3.55)	-0.49 (-0.66--0.33)
Belgium	0.61(0.57-0.65)	4.06(3.8-4.31)	0.96(0.87-1.05)	4.11(3.77-4.44)	0.03 (-0.16-0.22)
Belize	0(0-0)	2.07(1.93-2.21)	0.01(0.01-0.01)	2.24(1.95-2.55)	0.42 (-0.05-0.9)
Benin	0.07(0.05-0.08)	3.37(2.81-4.09)	0.27(0.2-0.35)	5.41(4.05-7.02)	2.12 (1.89-2.36)
Bermuda	0(0-0)	7.32(6.74-7.88)	0.01(0-0.01)	4.06(3.42-4.84)	-1.54 (-1.82--1.26)
Bhutan	0.01(0.01-0.02)	5.34(3.78-7.22)	0.02(0.02-0.03)	3.82(2.76-5.27)	-1.13 (-1.33--0.93)
Bolivia (Plurinational State of)	0.09(0.07-0.12)	3.06(2.35-3.88)	0.21(0.15-0.28)	2.45(1.82-3.27)	-0.7 (-0.77--0.62)
Bosnia and Herzegovina	0.1(0.09-0.12)	2.45(2.08-2.88)	0.14(0.1-0.18)	2.22(1.65-2.82)	-0.33 (-0.47--0.2)
Botswana	0.07(0.05-0.09)	12.84(9.28-16.85)	0.13(0.1-0.17)	9.22(7.01-11.95)	-1.29 (-1.55--1.03)
Brazil	6.22(5.97-6.41)	7.14(6.77-7.37)	12.87(12.15-13.44)	5.09(4.8-5.32)	-1.05 (-1.12--0.97)
Brunei Darussalam	0(0-0)	3.2(2.55-3.86)	0.01(0.01-0.01)	2.15(1.72-2.6)	-0.87 (-1.07--0.67)
Bulgaria	0.32(0.3-0.34)	2.63(2.46-2.83)	0.31(0.26-0.35)	2.3(1.98-2.63)	-0.7 (-0.95--0.46)
Burkina Faso	0.15(0.11-0.18)	3.48(2.7-4.31)	0.52(0.36-0.67)	5.87(4.1-7.56)	2.34 (2.11-2.58)
Burundi	0.46(0.33-0.58)	20.27(14.65-25.34)	0.53(0.38-0.69)	11.5(8.29-14.73)	-2.43 (-2.67--2.19)
Cabo Verde	0.02(0.02-0.03)	9.39(7.75-11.11)	0.07(0.06-0.09)	15.93(12.58-19.7)	1.18 (0.78-1.59)
Cambodia	0.2(0.16-0.25)	4.48(3.46-5.55)	0.38(0.28-0.49)	3.12(2.32-4.07)	-1.35 (-1.45--1.24)
Cameroon	0.16(0.12-0.21)	3.8(2.97-4.74)	0.82(0.56-1.14)	6.71(4.67-9.12)	2.35 (2.15-2.56)
Canada	1.15(1.08-1.22)	3.53(3.31-3.74)	2.61(2.38-2.81)	3.55(3.27-3.82)	0.08 (-0.06-0.22)
Central African Republic	0.17(0.12-0.21)	14.66(10.37-17.78)	0.25(0.17-0.35)	11.46(7.83-15.35)	-0.93 (-1.02--0.84)
Chad	0.08(0.06-0.09)	2.73(2.22-3.3)	0.33(0.24-0.43)	5.85(4.39-7.49)	3.05 (2.84-3.27)
Chile	0.77(0.73-0.81)	8.12(7.64-8.55)	0.83(0.75-0.9)	3.18(2.87-3.44)	-3.24 (-3.42--3.05)
China	210.82(176.08-244.59)	26.06(21.77-30.1)	296.44(236.65-362.83)	14.13(11.36-17.18)	-2.26 (-2.5--2.02)
Colombia	0.73(0.69-0.77)	4.45(4.18-4.69)	1.04(0.86-1.24)	1.88(1.56-2.25)	-3.24 (-3.4--3.08)
Comoros	0.03(0.02-0.05)	17.74(12.84-23.24)	0.06(0.05-0.09)	13.47(10.01-18.11)	-1.19 (-1.33--1.04)
Congo	0.17(0.13-0.23)	16.7(12.72-21.64)	0.29(0.21-0.4)	11.26(8.25-14.92)	-1.56 (-1.71--1.41)
Cook Islands	0(0-0)	3.17(2.62-3.79)	0(0-0)	2.54(2.01-3.06)	-0.74 (-0.83--0.66)
Costa Rica	0.04(0.04-0.05)	2.65(2.44-2.84)	0.09(0.08-0.1)	1.63(1.42-1.83)	-1.76 (-1.9--1.62)
Croatia	0.24(0.22-0.25)	3.81(3.56-4.08)	0.22(0.19-0.25)	2.58(2.24-2.91)	-1.26 (-1.42--1.11)
Cuba	0.4(0.38-0.42)	3.95(3.74-4.17)	0.98(0.83-1.13)	4.95(4.2-5.75)	1.15 (0.97-1.33)
Cyprus	0.01(0.01-0.01)	1.56(1.26-1.9)	0.03(0.02-0.04)	1.37(1.08-1.72)	0.2 (-0.03-0.42)
Czechia	0.4(0.36-0.43)	2.9(2.65-3.19)	0.63(0.54-0.73)	3.02(2.59-3.48)	0.08 (-0.01-0.17)
Côte d'Ivoire	0.05(0.04-0.06)	1.39(1.15-1.65)	0.15(0.11-0.2)	1.39(1.06-1.84)	0 (-0.17-0.16)
Democratic People's Republic of Korea	1.75(1.25-2.32)	10.99(8.11-14.31)	3.05(2.26-4.01)	9.13(6.8-11.98)	-0.53 (-0.62--0.44)
Democratic Republic of the Congo	1.55(1.08-2.08)	10.37(7.44-13.65)	2.99(2.02-4.07)	8.58(5.91-11.65)	-0.71 (-0.81--0.61)
Denmark	0.38(0.36-0.41)	4.84(4.59-5.12)	0.57(0.51-0.61)	4.7(4.26-5.05)	-0.27 (-0.42--0.12)
Djibouti	0.02(0.01-0.03)	15.76(11.49-21.07)	0.08(0.05-0.12)	13.06(8.89-18.52)	-0.81 (-0.9--0.71)
Dominica	0(0-0)	5.24(4.52-6.19)	0(0-0.01)	5.24(4.24-6.6)	0.12 (-0.05-0.29)
Dominican Republic	0.07(0.06-0.09)	2.06(1.69-2.48)	0.23(0.17-0.29)	2.3(1.74-2.96)	0.91 (0.73-1.09)
Ecuador	0.11(0.1-0.12)	2.27(2.11-2.41)	0.21(0.17-0.26)	1.32(1.05-1.64)	-1.38 (-1.64--1.11)
Egypt	0.32(0.28-0.37)	1.29(1.11-1.57)	0.62(0.49-0.78)	1.11(0.88-1.39)	-0.46 (-0.59--0.32)
El Salvador	0.06(0.05-0.06)	2(1.77-2.24)	0.11(0.09-0.14)	1.78(1.42-2.24)	-0.64 (-0.83--0.45)
Equatorial Guinea	0.03(0.02-0.04)	13.97(10.01-18.16)	0.05(0.03-0.07)	9.42(6.55-13.41)	-1.42 (-1.77--1.08)
Eritrea	0.25(0.16-0.33)	21.36(14.31-27.9)	0.41(0.28-0.59)	15.6(10.93-22.48)	-1.14 (-1.23--1.06)
Estonia	0.07(0.06-0.07)	3.38(3.15-3.62)	0.07(0.06-0.08)	2.58(2.21-2.99)	-1.15 (-1.38--0.92)
Eswatini	0.05(0.04-0.06)	17.39(12.95-21.76)	0.1(0.07-0.14)	17.47(12.43-23.38)	0.28 (-0.35-0.9)
Ethiopia	1.96(1.38-2.52)	10.06(7.1-13.03)	2.21(1.78-2.95)	5.38(4.35-7.22)	-2.44 (-2.63--2.26)
Fiji	0.01(0.01-0.01)	2.46(1.97-3.07)	0.02(0.01-0.03)	2.86(2.01-3.72)	0.66 (0.5-0.81)
Finland	0.24(0.22-0.25)	3.34(3.14-3.53)	0.36(0.33-0.39)	2.82(2.58-3.02)	-0.5 (-0.59--0.4)
France	6.28(5.89-6.66)	7.96(7.48-8.43)	5.11(4.57-5.57)	3.65(3.3-3.97)	-2.54 (-2.67--2.4)
Gabon	0.07(0.06-0.09)	13.19(9.87-16.5)	0.11(0.08-0.15)	11.2(8.24-14.38)	-0.69 (-0.8--0.58)
Gambia	0.01(0-0.01)	1.6(1.25-2.02)	0.02(0.01-0.02)	2.07(1.58-2.62)	0.8 (0.69-0.91)
Georgia	0.14(0.12-0.16)	2.23(1.94-2.56)	0.07(0.06-0.08)	1.13(0.96-1.33)	-1.37 (-1.89--0.85)
Germany	4.09(3.87-4.31)	3.35(3.16-3.53)	6.95(6.33-7.48)	3.69(3.39-3.93)	0.06 (-0.12-0.24)
Ghana	0.16(0.12-0.2)	2.59(2.01-3.26)	0.59(0.4-0.77)	3.8(2.53-4.97)	1.75 (1.57-1.93)
Greece	0.35(0.33-0.37)	2.27(2.12-2.39)	0.4(0.36-0.43)	1.66(1.54-1.76)	-1.32 (-1.55--1.09)
Greenland	0.01(0-0.01)	17.01(14.66-19.72)	0.01(0.01-0.01)	11(8.74-13.72)	-1.31 (-1.36--1.26)
Grenada	0(0-0.01)	6.78(6.08-7.55)	0.01(0-0.01)	4.84(4.12-5.6)	-0.64 (-1.14--0.15)
Guam	0(0-0)	2.49(2.14-2.83)	0(0-0)	1.84(1.55-2.17)	-0.09 (-0.48-0.29)
Guatemala	0.08(0.08-0.09)	2.89(2.77-3.01)	0.19(0.16-0.22)	1.81(1.56-2.12)	-1.71 (-1.97--1.45)
Guinea	0.04(0.03-0.05)	1.29(1.01-1.58)	0.08(0.06-0.11)	1.44(1.03-1.94)	0.6 (0.46-0.74)
Guinea-Bissau	0.02(0.01-0.02)	5.01(3.78-6.23)	0.06(0.04-0.07)	7.8(5.81-9.72)	2.1 (1.86-2.35)
Guyana	0.01(0.01-0.01)	2.24(2-2.48)	0.01(0.01-0.02)	2.15(1.63-2.74)	0.21 (0.04-0.38)
Haiti	0.18(0.13-0.23)	5.63(4.12-7.21)	0.29(0.21-0.41)	4.26(3.02-5.88)	-0.72 (-0.81--0.62)
Honduras	0.02(0.02-0.03)	1.1(0.91-1.3)	0.09(0.07-0.12)	1.6(1.26-2)	1.57 (1.39-1.76)
Hungary	0.6(0.56-0.65)	4.26(3.95-4.55)	0.58(0.51-0.66)	3.19(2.81-3.6)	-1.39 (-1.66--1.11)
Iceland	0.01(0.01-0.01)	4.53(4.19-4.82)	0.02(0.02-0.03)	3.85(3.41-4.27)	-0.61 (-0.75--0.47)
India	17.16(14.89-21.46)	3.68(3.18-4.65)	38(33.3-45.56)	3.23(2.83-3.89)	-0.67 (-0.79--0.56)
Indonesia	1.88(1.4-2.29)	1.95(1.47-2.39)	3.89(2.98-4.88)	1.71(1.32-2.14)	-0.42 (-0.47--0.36)
Iran (Islamic Republic of)	1.26(1.08-1.41)	5.47(4.65-6.14)	2.87(2.59-3.13)	3.99(3.58-4.35)	-1.01 (-1.1--0.92)
Iraq	0.1(0.08-0.12)	1.25(0.98-1.56)	0.27(0.2-0.35)	1.23(0.92-1.56)	-0.39 (-0.55--0.23)
Ireland	0.32(0.3-0.35)	7.92(7.4-8.44)	0.43(0.38-0.48)	5.39(4.76-5.96)	-1.06 (-1.16--0.95)
Israel	0.1(0.09-0.11)	2.1(1.94-2.25)	0.19(0.17-0.2)	1.47(1.32-1.58)	-1.38 (-1.54--1.23)
Italy	2.92(2.77-3.02)	3.32(3.15-3.43)	2.4(2.15-2.54)	1.61(1.48-1.69)	-2.36 (-2.44--2.28)
Jamaica	0.06(0.05-0.06)	3.12(2.91-3.35)	0.1(0.07-0.12)	3.13(2.36-4.01)	0.05 (-0.37-0.48)
Japan	8.49(8.11-8.72)	4.99(4.73-5.12)	14.57(12.96-15.42)	3.81(3.49-3.99)	-0.94 (-1.06--0.82)
Jordan	0.01(0.01-0.02)	1.19(0.94-1.46)	0.06(0.05-0.08)	0.88(0.69-1.12)	-1.21 (-1.44--0.98)
Kazakhstan	2.49(2.31-2.69)	20.32(18.8-21.94)	0.87(0.75-1)	5.02(4.34-5.8)	-4.57 (-4.83--4.31)
Kenya	0.77(0.55-1.1)	9.58(6.9-13.92)	2.74(1.99-3.85)	12.69(9.2-17.97)	1.34 (1.11-1.57)
Kiribati	0(0-0)	6.57(5.18-8.2)	0(0-0.01)	5.96(4.23-7.64)	-0.42 (-0.52--0.32)
Kuwait	0.01(0.01-0.01)	1.86(1.69-2.03)	0.02(0.02-0.03)	0.95(0.76-1.17)	-2.64 (-3.28--1.99)
Kyrgyzstan	0.26(0.22-0.3)	8.8(7.66-10)	0.14(0.11-0.17)	3.03(2.44-3.64)	-3.32 (-3.43--3.22)
Lao People's Democratic Republic	0.1(0.07-0.13)	4.6(3.3-6.12)	0.12(0.09-0.17)	2.64(1.99-3.63)	-1.96 (-2.05--1.88)
Latvia	0.11(0.11-0.12)	3.13(2.91-3.36)	0.11(0.09-0.12)	2.9(2.49-3.33)	-0.24 (-0.42--0.06)
Lebanon	0.03(0.02-0.04)	1.37(1.08-1.73)	0.06(0.05-0.07)	0.94(0.75-1.14)	-0.86 (-1.04--0.68)
Lesotho	0.09(0.07-0.12)	10.92(8.51-14.02)	0.18(0.13-0.23)	16.67(12.38-21.26)	1.95 (1.52-2.39)
Liberia	0.04(0.03-0.05)	3.33(2.66-4.07)	0.12(0.08-0.18)	6.07(4.24-8.44)	2.58 (2.25-2.91)
Libya	0.03(0.02-0.04)	1.48(1.08-1.97)	0.09(0.06-0.12)	1.76(1.25-2.33)	0.89 (0.73-1.04)
Lithuania	0.15(0.14-0.16)	3.22(3.02-3.44)	0.19(0.16-0.22)	3.56(3.06-4.08)	0.37 (0.19-0.55)
Luxembourg	0.03(0.02-0.03)	4.89(4.61-5.14)	0.04(0.03-0.04)	3.35(3.02-3.7)	-1.18 (-1.33--1.03)
Madagascar	0.77(0.57-0.93)	15.4(11.33-18.62)	1.26(0.86-1.73)	11.59(7.93-15.79)	-1.03 (-1.12--0.94)
Malawi	0.84(0.69-1.01)	22.6(18.55-27.08)	2.02(1.63-2.54)	27.77(22.45-34.72)	0.66 (0.28-1.04)
Malaysia	0.25(0.21-0.29)	2.76(2.32-3.19)	0.74(0.63-0.86)	2.69(2.3-3.11)	-0.27 (-0.41--0.13)
Maldives	0(0-0)	3.2(2.38-4.06)	0(0-0)	1.22(0.97-1.49)	-3.58 (-3.79--3.37)
Mali	0.1(0.08-0.12)	2.59(2.2-3.03)	0.22(0.17-0.29)	2.63(2.02-3.39)	0.35 (0.22-0.48)
Malta	0.01(0.01-0.01)	2.92(2.7-3.15)	0.02(0.02-0.02)	2.17(1.93-2.41)	-0.96 (-1.1--0.83)
Marshall Islands	0(0-0)	3(2.11-3.88)	0(0-0)	2.67(2.03-3.54)	-0.29 (-0.37--0.21)
Mauritania	0.04(0.03-0.05)	3.81(2.95-4.91)	0.12(0.08-0.16)	5.62(4-7.63)	1.7 (1.37-2.02)
Mauritius	0.03(0.03-0.03)	3.76(3.56-3.96)	0.07(0.06-0.07)	3.51(3.26-3.7)	-0.82 (-1.22--0.42)
Mexico	0.95(0.92-0.97)	2.48(2.38-2.53)	1.89(1.64-2.15)	1.53(1.33-1.74)	-1.48 (-1.59--1.37)
Micronesia (Federated States of)	0(0-0)	3.39(2.69-4.24)	0(0-0)	2.85(2.22-3.72)	-0.69 (-0.73--0.65)
Monaco	0(0-0)	4.92(3.75-6.14)	0.01(0-0.01)	5.48(4.33-6.71)	0.5 (0.27-0.73)
Mongolia	0.25(0.21-0.31)	25.54(20.87-31.41)	0.36(0.29-0.43)	17.98(14.5-21.49)	-1.49 (-1.63--1.35)
Montenegro	0.01(0.01-0.02)	2(1.65-2.48)	0.02(0.02-0.03)	2.29(1.78-2.92)	0.62 (0.52-0.73)
Morocco	0.12(0.09-0.15)	0.87(0.68-1.06)	0.3(0.22-0.38)	0.9(0.66-1.12)	0.23 (0.11-0.34)
Mozambique	0.45(0.36-0.55)	8.35(6.68-10.1)	0.99(0.75-1.25)	9.79(7.56-12.22)	1 (0.83-1.17)
Myanmar	0.96(0.72-1.23)	4.14(3.17-5.27)	1.13(0.87-1.55)	2.38(1.83-3.22)	-2.13 (-2.25--2)
Namibia	0.02(0.01-0.02)	2.49(2.07-3)	0.03(0.03-0.05)	2.46(1.93-3.19)	-0.23 (-0.55-0.08)
Nauru	0(0-0)	4.27(3.19-5.5)	0(0-0)	3.44(2.58-4.38)	-0.94 (-1.07--0.82)
Nepal	0.47(0.36-0.62)	5.13(3.89-6.62)	0.91(0.65-1.3)	4.04(2.89-5.73)	-0.64 (-1.01--0.26)
Netherlands	0.96(0.9-1.01)	4.82(4.5-5.08)	2.26(2.04-2.45)	6.21(5.63-6.69)	0.87 (0.62-1.12)
New Zealand	0.19(0.18-0.2)	4.82(4.51-5.11)	0.29(0.27-0.32)	3.33(3.03-3.59)	-1.28 (-1.47--1.09)
Nicaragua	0.02(0.01-0.02)	1.12(0.97-1.27)	0.04(0.03-0.05)	0.89(0.72-1.09)	-0.66 (-0.9--0.42)
Niger	0.08(0.06-0.1)	3.01(2.3-3.76)	0.34(0.24-0.46)	4.48(3.08-5.89)	1.94 (1.69-2.2)
Nigeria	1.22(0.94-1.64)	2.86(2.21-3.8)	3.95(2.69-5.27)	4.64(3.22-6.04)	2.2 (1.95-2.45)
Niue	0(0-0)	2.48(1.99-3.01)	0(0-0)	2.54(1.99-3.1)	-0.13 (-0.22--0.04)
North Macedonia	0.03(0.02-0.03)	1.5(1.31-1.73)	0.05(0.04-0.06)	1.46(1.14-1.81)	-0.19 (-0.47-0.09)
Northern Mariana Islands	0(0-0)	1.47(1.2-1.89)	0(0-0)	2.71(2.22-3.24)	3.02 (2.44-3.61)
Norway	0.17(0.16-0.18)	2.56(2.45-2.65)	0.3(0.28-0.32)	2.92(2.7-3.07)	0.33 (0.16-0.5)
Oman	0.01(0.01-0.02)	2.03(1.48-2.71)	0.03(0.02-0.04)	1.62(1.22-2.04)	-0.4 (-0.57--0.23)
Pakistan	3.64(3.05-4.18)	6.6(5.49-7.57)	7.91(6.28-9.97)	6.7(5.36-8.4)	-0.3 (-0.52--0.07)
Palau	0(0-0)	3.45(2.78-4.34)	0(0-0)	3.13(2.55-3.88)	-0.26 (-0.3--0.21)
Palestine	0.01(0.01-0.02)	1.5(1.12-1.93)	0.02(0.02-0.03)	0.96(0.78-1.18)	-1.65 (-1.86--1.44)
Panama	0.03(0.03-0.03)	2.02(1.87-2.16)	0.06(0.04-0.07)	1.28(1-1.55)	-1.29 (-1.44--1.13)
Papua New Guinea	0.03(0.02-0.05)	2.08(1.46-3)	0.08(0.05-0.11)	1.72(1.2-2.43)	-0.72 (-0.77--0.67)
Paraguay	0.07(0.06-0.09)	3.35(2.77-4.06)	0.24(0.18-0.33)	4.22(3.14-5.65)	0.73 (0.59-0.87)
Peru	0.22(0.18-0.26)	1.91(1.58-2.29)	0.45(0.34-0.59)	1.36(1.02-1.79)	-1.39 (-1.68--1.11)
Philippines	0.42(0.37-0.49)	1.46(1.29-1.69)	1.14(0.93-1.36)	1.39(1.15-1.66)	-0.06 (-0.15-0.03)
Poland	1.63(1.57-1.69)	3.78(3.63-3.91)	2.2(1.99-2.4)	3.14(2.84-3.42)	-0.9 (-1.04--0.75)
Portugal	0.66(0.62-0.7)	4.88(4.57-5.16)	0.74(0.68-0.81)	3.24(2.96-3.52)	-1.23 (-1.34--1.12)
Puerto Rico	0.23(0.22-0.25)	6.44(6.07-6.83)	0.17(0.14-0.2)	2.39(1.95-2.8)	-3.11 (-3.32--2.91)
Qatar	0(0-0.01)	5.53(4.4-6.84)	0.02(0.01-0.02)	2.65(1.98-3.51)	-2.85 (-3.5--2.2)
Republic of Korea	1.72(1.39-2.08)	5.8(4.72-6.98)	2.2(1.76-2.7)	2.29(1.83-2.81)	-3.53 (-3.74--3.32)
Republic of Moldova	0.11(0.11-0.12)	2.56(2.41-2.7)	0.11(0.1-0.12)	1.84(1.65-2.05)	-0.95 (-1.4--0.49)
Romania	0.43(0.41-0.46)	1.56(1.48-1.66)	0.88(0.77-0.99)	2.54(2.24-2.89)	1.12 (0.84-1.39)
Russian Federation	9.35(9.15-9.52)	5.14(5.02-5.23)	7.71(7.02-8.38)	3.22(2.93-3.49)	-1.72 (-1.93--1.52)
Rwanda	0.63(0.43-0.79)	22.38(15.44-28.06)	0.72(0.53-0.97)	12.22(9.01-16.33)	-2.96 (-3.36--2.55)
Saint Kitts and Nevis	0(0-0)	4.78(4.48-5.06)	0(0-0)	4.03(3.35-4.66)	-0.07 (-0.31-0.16)
Saint Lucia	0(0-0)	5.54(5.23-5.89)	0.01(0.01-0.01)	4.38(3.59-5.25)	-0.84 (-1.12--0.55)
Saint Vincent and the Grenadines	0(0-0)	2.47(2.26-2.67)	0(0-0)	2.62(2.3-2.97)	0.33 (0.05-0.6)
Samoa	0(0-0)	1.35(1.06-1.63)	0(0-0)	1.17(0.92-1.47)	-0.47 (-0.54--0.41)
San Marino	0(0-0)	1.61(1.27-1.99)	0(0-0)	0.85(0.53-1.25)	-1.05 (-1.41--0.68)
Sao Tome and Principe	0(0-0)	2.49(2-3.05)	0.01(0-0.01)	4.93(3.76-6.26)	2.78 (2.59-2.97)
Saudi Arabia	0.12(0.09-0.17)	2.32(1.7-3.07)	0.31(0.24-0.42)	1.81(1.43-2.33)	-1.15 (-1.27--1.02)
Senegal	0.1(0.08-0.12)	3.25(2.64-3.89)	0.41(0.31-0.53)	5.46(4.09-7.05)	2.31 (1.97-2.65)
Serbia	0.28(0.21-0.38)	2.52(1.92-3.36)	0.35(0.26-0.48)	2.17(1.57-2.98)	-0.61 (-0.74--0.48)
Seychelles	0(0-0)	5.59(4.73-6.56)	0.01(0-0.01)	4.77(3.88-5.76)	-0.41 (-0.58--0.24)
Sierra Leone	0.06(0.05-0.07)	3(2.35-3.69)	0.19(0.14-0.25)	5.19(3.75-6.89)	2.54 (2.25-2.83)
Singapore	0.09(0.09-0.1)	4.3(4.05-4.57)	0.15(0.13-0.16)	1.71(1.53-1.84)	-3.07 (-3.42--2.73)
Slovakia	0.25(0.19-0.32)	4.14(3.27-5.32)	0.3(0.23-0.39)	3.21(2.47-4.27)	-0.8 (-0.91--0.69)
Slovenia	0.09(0.08-0.09)	3.43(3.22-3.65)	0.1(0.08-0.11)	2.21(1.88-2.49)	-1.8 (-1.97--1.63)
Solomon Islands	0(0-0.01)	2.96(2.16-3.85)	0.01(0.01-0.01)	2.58(1.81-3.55)	-0.5 (-0.56--0.45)
Somalia	0.52(0.35-0.71)	21.52(15.2-28.9)	0.94(0.66-1.26)	15.97(11.1-21.1)	-1.14 (-1.23--1.04)
South Africa	2.44(2.15-2.92)	11.75(10.35-14.28)	5.01(4.54-5.61)	11.06(10.06-12.3)	-0.7 (-1.21--0.19)
South Sudan	0.47(0.35-0.64)	18.71(13.92-25.25)	0.61(0.44-0.82)	16.21(11.98-21.42)	-0.72 (-0.9--0.55)
Spain	2.2(2.07-2.32)	4.15(3.9-4.38)	2.29(2.05-2.48)	2.4(2.18-2.6)	-1.77 (-1.84--1.7)
Sri Lanka	0.62(0.52-0.74)	6.03(5.1-7.17)	1.12(0.73-1.53)	4.16(2.76-5.69)	-0.77 (-1.04--0.5)
Sudan	0.46(0.29-0.62)	5.1(3.2-6.88)	0.84(0.53-1.19)	4.56(2.97-6.31)	-0.39 (-0.45--0.34)
Suriname	0(0-0.01)	1.86(1.61-2.15)	0.01(0.01-0.01)	1.69(1.26-2.16)	-0.03 (-0.24-0.19)
Sweden	0.42(0.39-0.44)	2.69(2.52-2.82)	0.6(0.52-0.67)	2.62(2.28-2.93)	0.01 (-0.13-0.16)
Switzerland	0.45(0.42-0.48)	4.38(4.14-4.62)	0.53(0.47-0.58)	2.84(2.54-3.07)	-1.03 (-1.19--0.87)
Syrian Arab Republic	0.04(0.04-0.06)	0.92(0.73-1.14)	0.11(0.08-0.14)	0.95(0.72-1.2)	-0.15 (-0.31-0.02)
Taiwan (Province of China)	1.41(1.34-1.49)	8.9(8.44-9.4)	3.09(2.78-3.36)	7.45(6.72-8.07)	-0.65 (-0.95--0.36)
Tajikistan	0.33(0.27-0.39)	12.34(10.23-14.66)	0.35(0.26-0.45)	6.77(5.07-8.66)	-1.99 (-2.23--1.76)
Thailand	1.78(1.38-2.38)	5.03(3.88-6.72)	4.85(3.62-6.3)	4.44(3.33-5.75)	-0.75 (-0.88--0.62)
Timor-Leste	0.01(0.01-0.01)	2.76(1.99-3.58)	0.02(0.01-0.03)	2.23(1.65-3.05)	-0.66 (-0.88--0.44)
Togo	0.04(0.03-0.05)	3.23(2.59-3.97)	0.23(0.16-0.31)	6.22(4.33-8.23)	2.71 (2.48-2.94)
Tokelau	0(0-0)	2.34(1.61-3.04)	0(0-0)	1.94(1.46-2.42)	-0.76 (-0.81--0.71)
Tonga	0(0-0)	2.18(1.74-2.71)	0(0-0)	2.12(1.63-2.74)	-0.2 (-0.4-0)
Trinidad and Tobago	0.02(0.02-0.02)	2.51(2.37-2.65)	0.04(0.03-0.05)	2.01(1.55-2.54)	-0.71 (-0.94--0.48)
Tunisia	0.03(0.03-0.04)	0.71(0.57-0.88)	0.09(0.06-0.12)	0.69(0.48-0.96)	-0.22 (-0.26--0.17)
Turkey	0.86(0.7-1.03)	2.56(2.11-3.08)	1.53(1.16-1.93)	1.67(1.28-2.12)	-1.46 (-1.73--1.19)
Turkmenistan	0.58(0.55-0.62)	31.58(29.53-33.6)	0.35(0.27-0.45)	8.98(6.94-11.48)	-4.12 (-4.65--3.58)
Tuvalu	0(0-0)	2.79(2.22-3.39)	0(0-0)	2.26(1.78-2.83)	-0.76 (-0.81--0.72)
Uganda	0.97(0.76-1.19)	15.62(12.53-19.03)	2.25(1.72-2.97)	15.9(12.41-20.93)	-0.35 (-0.57--0.12)
Ukraine	2.3(2.16-2.46)	3.18(2.99-3.4)	1.66(1.14-2.3)	2.21(1.52-3.08)	-1.44 (-1.67--1.22)
United Arab Emirates	0.01(0.01-0.01)	2.56(1.9-3.4)	0.06(0.04-0.08)	2.36(1.85-2.93)	1.27 (0.72-1.82)
United Kingdom	6.75(6.46-6.91)	7.35(7.06-7.51)	9.75(8.99-10.17)	7.16(6.69-7.44)	-0.22 (-0.4--0.05)
United Republic of Tanzania	1.82(1.35-2.26)	17.19(12.96-21.35)	2.99(2.2-3.93)	12.24(9.12-16.06)	-1.35 (-1.45--1.25)
United States Virgin Islands	0(0-0)	3.55(2.92-4.25)	0(0-0.01)	2.42(1.86-3.09)	-1.04 (-1.19--0.89)
United States of America	11.77(11.16-12.08)	3.75(3.57-3.84)	21.34(19.93-22.22)	3.62(3.4-3.76)	-0.23 (-0.38--0.09)
Uruguay	0.35(0.33-0.37)	8.97(8.41-9.49)	0.33(0.3-0.35)	5.64(5.19-6.11)	-1.66 (-1.88--1.45)
Uzbekistan	1.71(1.55-1.87)	15.1(13.64-16.5)	1(0.83-1.2)	3.98(3.31-4.76)	-4.67 (-5.3--4.05)
Vanuatu	0(0-0)	2.67(2.01-3.51)	0(0-0)	2.39(1.88-3.05)	-0.46 (-0.51--0.4)
Venezuela (Bolivarian Republic of)	0.25(0.23-0.26)	2.74(2.58-2.87)	0.52(0.38-0.68)	1.75(1.28-2.32)	-1.53 (-1.66--1.39)
Viet Nam	0.85(0.64-1.12)	2.13(1.61-2.78)	2.34(1.76-3)	2.3(1.75-2.9)	0.42 (0.35-0.48)
Yemen	0.25(0.14-0.36)	5.37(3.05-7.71)	0.55(0.28-0.78)	4.16(2.19-5.92)	-1.08 (-1.17--0.99)
Zambia	0.58(0.44-0.71)	20.6(16.02-25.52)	1.16(0.77-1.8)	17.13(11.78-26.09)	-1.06 (-1.27--0.85)
Zimbabwe	0.52(0.42-0.63)	13.54(10.92-16.14)	1.15(0.87-1.44)	17.02(13.23-21.11)	0.91 (0.48-1.35)

## Sheet: Table S5
Characteristics	1990		2021		1990-2021
	DALY no.×103 (95% UI)	Age-standardized DALY rates per 100,000 (95% UI)	DALY no.×103 (95% UI)	Age-standardized DALY rates per 100,000 (95% UI)	EAPC of age-standardized DALY rates (95% CI)
Afghanistan	19.37(8.99-28.55)	261.91(124.81-382.36)	22.62(10.2-34.78)	197.42(92.41-295.41)	-1.12 (-1.29--0.96)
Albania	1.06(0.88-1.27)	48.87(40.84-58.74)	1.49(1.09-1.97)	35.34(25.92-46.37)	-0.78 (-1.01--0.55)
Algeria	2.24(1.83-2.7)	18.22(14.88-21.72)	5.98(4.53-7.55)	16.36(12.54-20.52)	-0.32 (-0.36--0.27)
American Samoa	0.01(0.01-0.01)	30.78(25.63-37.44)	0.02(0.02-0.02)	39.92(32.07-48.77)	1.36 (1-1.73)
Andorra	0.03(0.02-0.04)	48.79(33.29-70.61)	0.04(0.03-0.06)	28.6(18.34-41.58)	-1.41 (-1.66--1.17)
Angola	14.59(9.76-19.97)	326.22(220.63-440.8)	28.52(20.27-38.32)	212.85(153.26-279.88)	-1.59 (-1.7--1.47)
Antigua and Barbuda	0.04(0.04-0.05)	83.79(78.07-89.39)	0.08(0.07-0.08)	68.17(63.54-73.05)	-0.51 (-0.73--0.29)
Argentina	56.91(53.87-60.08)	175.58(166.22-185.25)	53.73(49.96-58.12)	97.43(90.62-105.34)	-1.82 (-2.05--1.59)
Armenia	2.06(1.9-2.22)	72.45(66.54-78.16)	1.11(0.97-1.27)	24.94(21.88-28.62)	-3.3 (-3.66--2.93)
Australia	18.92(17.86-20.08)	97.45(91.92-103.33)	35.25(32.13-37.88)	82.27(75.67-88.24)	-0.61 (-0.69--0.52)
Austria	7.18(6.75-7.6)	67.1(63.07-71.2)	9.09(8.31-9.8)	55.39(50.91-59.59)	-0.43 (-0.57--0.3)
Azerbaijan	12.06(10.48-13.71)	227.43(197.38-260.2)	14.74(10.87-18.78)	135.65(99.95-174.28)	-1.61 (-1.79--1.43)
Bahamas	0.3(0.27-0.32)	179.95(164.4-196.85)	0.62(0.49-0.78)	139.84(110.5-175.88)	-0.35 (-0.59--0.11)
Bahrain	0.16(0.14-0.19)	90.46(76.76-105.13)	0.42(0.33-0.55)	45.61(36.18-57.24)	-3.13 (-3.48--2.77)
Bangladesh	74.61(53.82-100.3)	146.09(104.47-197.09)	124.79(87.65-175.6)	86.66(61.04-121.66)	-1.61 (-1.72--1.5)
Barbados	0.39(0.37-0.42)	146.57(137.37-156.58)	0.62(0.48-0.77)	123.56(95.66-153.38)	-0.44 (-0.55--0.34)
Belarus	10.67(9.86-11.55)	81.19(75.21-88.02)	12.75(10.23-15.91)	81.52(65.9-101.55)	-0.46 (-0.64--0.29)
Belgium	14.4(13.51-15.32)	101.2(95.31-107.16)	20.43(18.84-22.07)	97.7(90.31-105.1)	-0.19 (-0.44-0.06)
Belize	0.05(0.05-0.05)	51.42(48.05-55.1)	0.18(0.16-0.21)	56.64(48.89-64.71)	0.52 (0.05-0.98)
Benin	1.73(1.41-2.11)	84.44(69.36-102.55)	7.44(5.52-9.9)	132.87(99.51-174.31)	2.04 (1.81-2.27)
Bermuda	0.11(0.1-0.12)	176.39(162.35-190.78)	0.12(0.1-0.14)	95.35(79.29-114.35)	-1.64 (-1.94--1.35)
Bhutan	0.39(0.28-0.53)	139.78(100.36-189.61)	0.58(0.41-0.81)	91.87(65.63-128.5)	-1.44 (-1.65--1.24)
Bolivia (Plurinational State of)	2.34(1.78-3.02)	70.78(53.88-90.88)	4.87(3.51-6.69)	52.85(38.37-71.77)	-1 (-1.09--0.9)
Bosnia and Herzegovina	2.86(2.44-3.4)	63.47(54.41-74.97)	3.36(2.48-4.28)	56.57(41.56-71.86)	-0.36 (-0.51--0.22)
Botswana	2.01(1.44-2.76)	330.63(236.54-447.5)	3.66(2.69-4.83)	226.6(168.23-296.06)	-1.53 (-1.83--1.22)
Brazil	175.84(170.38-180.73)	183.52(176.81-188.74)	342.23(325.43-356.45)	132.78(126.26-138.35)	-1.06 (-1.15--0.96)
Brunei Darussalam	0.08(0.06-0.1)	75.66(59.98-92.82)	0.19(0.15-0.24)	50.19(40.09-61.35)	-1 (-1.19--0.81)
Bulgaria	8.66(8.07-9.32)	70.23(65.64-75.44)	7.72(6.59-8.88)	62.88(53.55-72.67)	-0.64 (-0.9--0.37)
Burkina Faso	3.95(2.98-4.95)	86.25(65.4-107.78)	14.27(9.91-18.43)	143.94(100-185.19)	2.3 (2.06-2.55)
Burundi	13.28(9.42-16.82)	536.74(383.17-675.73)	15.55(11.16-20.45)	285.03(205.13-369.84)	-2.68 (-2.94--2.42)
Cabo Verde	0.5(0.42-0.59)	226.31(191.19-266.42)	1.86(1.45-2.3)	398.29(311.28-491.88)	1.36 (1.04-1.69)
Cambodia	5.98(4.58-7.54)	118.87(92.05-149.47)	10.46(7.57-13.84)	77.76(56.89-102.65)	-1.58 (-1.68--1.47)
Cameroon	4.57(3.43-5.81)	95.07(72.19-119.96)	23.89(16.06-33.36)	169.45(115.01-235.52)	2.36 (2.16-2.57)
Canada	26.66(25.19-28.17)	83.43(78.87-88.06)	55.6(51.42-59.56)	82.27(76.51-88.31)	0.03 (-0.1-0.16)
Central African Republic	5.17(3.55-6.45)	392.4(274.19-483.74)	7.96(5.24-11.17)	299.91(203.48-413.7)	-1.04 (-1.14--0.94)
Chad	1.97(1.59-2.4)	67.98(54.73-82.53)	9.24(6.68-12.29)	146.17(107.52-192.43)	3.04 (2.83-3.26)
Chile	17.48(16.58-18.35)	173.88(164.81-182.72)	16.43(15.1-17.67)	63.99(58.76-68.78)	-3.47 (-3.63--3.31)
China	5852.13(4841.61-6818.93)	653.31(543.18-758.88)	6898.67(5471.18-8553.37)	317.18(252.46-392.42)	-2.67 (-2.9--2.44)
Colombia	18.46(17.62-19.35)	101.21(96.24-106.16)	22.6(18.7-27.25)	40.93(33.94-49.21)	-3.35 (-3.5--3.19)
Comoros	1(0.7-1.33)	458.77(323.17-611.41)	1.73(1.27-2.34)	329.86(242.64-444.83)	-1.41 (-1.59--1.23)
Congo	5.15(3.78-6.81)	439.79(325.8-577.56)	8.76(6.05-12.18)	281.5(198.91-380.86)	-1.78 (-1.95--1.6)
Cook Islands	0.01(0.01-0.01)	73.56(59.53-89.23)	0.02(0.01-0.02)	59.74(46.2-74.3)	-0.64 (-0.72--0.57)
Costa Rica	1.06(0.98-1.13)	59.94(55.43-64.07)	2.03(1.77-2.29)	36.83(32.09-41.46)	-1.87 (-2.02--1.72)
Croatia	6.48(5.99-6.97)	101.29(94.13-108.65)	5.25(4.58-5.94)	66.8(58.14-75.87)	-1.4 (-1.59--1.2)
Cuba	9.41(8.93-9.95)	92.2(87.44-97.36)	24.76(20.9-28.81)	128.61(108.42-149.64)	1.51 (1.34-1.68)
Cyprus	0.24(0.2-0.3)	31.56(25.72-38.38)	0.6(0.47-0.77)	29.77(23.23-37.84)	0.5 (0.27-0.73)
Czechia	10.31(9.45-11.27)	77.9(71.25-85.33)	14.92(12.69-17.27)	77.31(65.69-89.43)	-0.1 (-0.23-0.02)
Côte d'Ivoire	1.56(1.22-1.91)	34.79(27.84-42.08)	4.37(3.16-6.06)	34.7(25.72-46.77)	-0.06 (-0.22-0.11)
Democratic People's Republic of Korea	50.29(35.68-68.12)	283.37(203.89-378.62)	83.33(60.44-112)	241.08(176.36-322.41)	-0.49 (-0.58--0.41)
Democratic Republic of the Congo	45.47(31.04-61.63)	262.82(183.46-350.3)	87.85(58.11-121.14)	213.24(143.54-291.29)	-0.78 (-0.89--0.68)
Denmark	8.97(8.48-9.47)	121.96(115.5-128.49)	11.68(10.64-12.53)	106.78(97.8-114.86)	-0.58 (-0.73--0.43)
Djibouti	0.64(0.44-0.91)	401.33(283.99-552.42)	2.36(1.53-3.49)	320.56(213.23-464.52)	-0.94 (-1.05--0.83)
Dominica	0.07(0.06-0.08)	122.57(104.64-144.72)	0.11(0.09-0.14)	127.81(101.27-167.1)	0.32 (0.13-0.5)
Dominican Republic	1.95(1.58-2.37)	49.95(40.42-60.75)	6.01(4.53-7.75)	58.46(43.94-75.31)	1.05 (0.87-1.23)
Ecuador	2.71(2.55-2.86)	50.08(46.98-52.82)	4.5(3.51-5.63)	27.39(21.4-34.22)	-1.61 (-1.88--1.33)
Egypt	9.42(8.25-10.87)	31.36(27.39-36.69)	17.04(13.29-21.44)	25.33(19.97-31.93)	-0.77 (-0.91--0.63)
El Salvador	1.46(1.31-1.62)	47.6(42.67-52.96)	2.6(2.07-3.29)	42.5(33.81-53.92)	-0.64 (-0.84--0.44)
Equatorial Guinea	0.8(0.55-1.06)	371.13(257.16-487.55)	1.31(0.87-1.94)	229.69(155.89-333.53)	-1.76 (-2.14--1.37)
Eritrea	8.11(5.22-10.82)	578.22(380.21-764.92)	12.51(8.54-18.17)	391.03(270.15-566.88)	-1.41 (-1.5--1.33)
Estonia	1.88(1.72-2.02)	91.85(84.92-98.88)	1.55(1.33-1.81)	65.92(56.24-77)	-1.42 (-1.64--1.21)
Eswatini	1.46(1.08-1.89)	457.53(339.53-581.34)	3.1(2.11-4.39)	478.85(332.56-665.21)	0.39 (-0.3-1.09)
Ethiopia	58.05(40.28-74.82)	262.78(183.93-339.39)	60.06(47.9-80.04)	129.6(104.33-172.95)	-2.74 (-2.94--2.55)
Fiji	0.24(0.19-0.3)	59.35(47.16-74.89)	0.53(0.38-0.7)	66.24(46.72-86.77)	0.59 (0.41-0.78)
Finland	5.46(5.2-5.71)	79.66(75.91-83.41)	7.37(6.79-7.88)	66.18(61.74-70.66)	-0.53 (-0.6--0.45)
France	159.85(150.36-169.86)	216.1(203.46-229.8)	107.53(97.13-117.3)	88.64(80.73-95.95)	-2.92 (-3.06--2.77)
Gabon	2(1.49-2.54)	337.16(251.22-426.97)	3.21(2.28-4.26)	277.42(199.59-360.92)	-0.8 (-0.92--0.68)
Gambia	0.15(0.11-0.19)	40.26(30.78-50.99)	0.54(0.41-0.7)	51.54(38.88-65.8)	0.74 (0.6-0.88)
Georgia	3.63(3.16-4.16)	56.36(49.21-64.47)	1.58(1.34-1.85)	27.43(23.33-32.09)	-1.54 (-2.03--1.05)
Germany	107.04(100.73-113.37)	92.32(86.78-98.16)	152.27(140.34-162.75)	90.66(84.22-96.82)	-0.38 (-0.57--0.18)
Ghana	4.45(3.37-5.78)	65.06(49.68-83.15)	16.37(11.32-21.33)	90.52(61.71-117.85)	1.58 (1.4-1.76)
Greece	7.44(7.02-7.84)	49.29(46.57-51.86)	8.18(7.59-8.67)	40.62(38.21-43.13)	-0.84 (-1.03--0.64)
Greenland	0.17(0.14-0.2)	437.48(374.32-506.61)	0.21(0.17-0.26)	272.77(217.03-334.96)	-1.42 (-1.47--1.37)
Grenada	0.12(0.1-0.13)	176.76(157.85-197.8)	0.15(0.13-0.18)	122.78(103.7-143.29)	-0.62 (-1.04--0.19)
Guam	0.05(0.04-0.05)	57.08(49.27-65.26)	0.11(0.09-0.13)	51.7(43.22-60.85)	0.54 (0.17-0.91)
Guatemala	2.28(2.19-2.38)	63.3(60.73-65.8)	4.58(3.88-5.39)	40.65(34.54-47.76)	-1.61 (-1.87--1.35)
Guinea	1.11(0.87-1.37)	32.31(25.39-39.97)	2.16(1.52-2.95)	36.04(25.48-49.3)	0.59 (0.44-0.74)
Guinea-Bissau	0.57(0.42-0.73)	131.96(97.58-166.91)	1.68(1.23-2.15)	201.13(149.66-253.61)	2.02 (1.78-2.27)
Guyana	0.23(0.21-0.26)	57.26(50.98-64.15)	0.4(0.3-0.52)	57.17(43.2-73.71)	0.38 (0.21-0.56)
Haiti	5.03(3.59-6.62)	143.74(102.63-187.88)	8.47(5.89-12.13)	106.31(74.13-150.33)	-0.77 (-0.88--0.67)
Honduras	0.57(0.46-0.68)	26.18(21.55-31.23)	2.27(1.77-2.94)	35.29(27.38-45.12)	1.27 (1.12-1.43)
Hungary	17.83(16.52-19.17)	128.98(119.34-138.43)	14.8(13.07-16.77)	87.03(76.55-98.84)	-1.84 (-2.18--1.51)
Iceland	0.29(0.27-0.32)	107.79(100.13-115.44)	0.49(0.43-0.54)	89.55(80.22-99.09)	-0.71 (-0.85--0.56)
India	525.76(458.72-653.74)	99.41(86.45-124.39)	1056.5(927.43-1250.18)	83.4(73.11-99.11)	-0.82 (-0.94--0.7)
Indonesia	56.37(41.76-67.91)	50.9(37.89-61.8)	108.6(83.02-136.77)	41.44(31.71-52.06)	-0.67 (-0.72--0.62)
Iran (Islamic Republic of)	34.93(29.95-39.1)	126.69(108.34-141.56)	68.68(62.63-74.96)	86.71(78.9-94.51)	-1.24 (-1.33--1.15)
Iraq	2.69(2.09-3.42)	32.28(25.03-40.91)	7.51(5.37-9.85)	29.09(20.94-37.44)	-0.65 (-0.77--0.54)
Ireland	7.14(6.73-7.61)	179.7(169.37-191.24)	9.18(8.23-10.07)	120.15(108.17-131.85)	-1.11 (-1.21--1.02)
Israel	2.18(2.04-2.33)	46.08(43.36-49.15)	3.81(3.48-4.09)	32.43(29.73-34.82)	-1.31 (-1.5--1.13)
Italy	69.32(66.59-71.52)	82.26(79.19-84.94)	47.55(44.31-50.01)	37.13(35.08-38.91)	-2.58 (-2.67--2.49)
Jamaica	1.26(1.18-1.36)	72.98(67.92-78.47)	2.32(1.71-3.04)	75.25(55.67-98.34)	0.11 (-0.35-0.58)
Japan	204.57(197.74-208.8)	118.07(113.93-120.6)	267.05(244.22-279.93)	84.34(78.99-87.57)	-1.21 (-1.4--1.03)
Jordan	0.42(0.33-0.53)	28.83(22.64-35.83)	1.64(1.24-2.11)	20.17(15.53-25.91)	-1.45 (-1.69--1.2)
Kazakhstan	65.42(60.93-69.98)	500.5(465.9-537.45)	22.41(19.35-25.88)	119.34(103.25-137.7)	-4.7 (-4.92--4.47)
Kenya	21.45(15.57-30.7)	242.78(175.43-348.16)	76.42(55.65-107.06)	306.12(222.37-429.01)	1.12 (0.89-1.36)
Kiribati	0.07(0.05-0.09)	168.8(133.19-209.92)	0.12(0.09-0.16)	150.72(108.34-197.39)	-0.49 (-0.58--0.39)
Kuwait	0.3(0.28-0.33)	44.6(40.96-48.49)	0.63(0.51-0.78)	19.7(15.89-24.31)	-3.08 (-3.72--2.43)
Kyrgyzstan	7.12(6.11-8.17)	229.89(198.38-264.05)	3.69(2.89-4.57)	72.51(56.99-88.94)	-3.71 (-3.82--3.61)
Lao People's Democratic Republic	2.85(2.03-3.85)	124.04(88.6-167.07)	3.39(2.45-4.75)	66.11(48.58-92.57)	-2.21 (-2.3--2.13)
Latvia	3.07(2.83-3.31)	86.01(79.21-92.72)	2.67(2.28-3.08)	78.33(66.7-90.89)	-0.42 (-0.61--0.23)
Lebanon	0.75(0.58-0.96)	32.88(25.63-41.8)	1.23(0.98-1.52)	20.85(16.58-25.7)	-1.13 (-1.32--0.93)
Lesotho	2.45(1.87-3.15)	277.58(213.01-357.19)	5.31(3.84-6.99)	450.01(327.62-588.49)	2.14 (1.65-2.64)
Liberia	0.98(0.76-1.22)	82.31(64.48-102.16)	3.62(2.46-5.29)	150.61(103.61-214.96)	2.57 (2.24-2.91)
Libya	0.73(0.53-1)	36.8(26.81-49.75)	2.57(1.76-3.51)	43.79(30.39-59.01)	0.83 (0.69-0.97)
Lithuania	4(3.73-4.27)	88.39(82.73-94.34)	4.86(4.18-5.58)	97.28(83.82-111.39)	0.29 (0.07-0.51)
Luxembourg	0.64(0.61-0.68)	122.96(115.87-130.07)	0.8(0.72-0.88)	78(70.6-86.25)	-1.5 (-1.67--1.33)
Madagascar	22.21(16.25-27.22)	401.58(294.99-489.61)	38.2(26.09-52.77)	291.34(199.8-398.82)	-1.15 (-1.25--1.06)
Malawi	24.77(20.3-29.77)	584.02(479.77-700.61)	59.61(47.28-76.81)	715.28(572.77-904.41)	0.61 (0.22-1.01)
Malaysia	6.59(5.52-7.66)	68.38(57.28-79.31)	19.23(16.3-22.63)	64.9(54.96-76.09)	-0.3 (-0.47--0.14)
Maldives	0.09(0.06-0.11)	84.3(59.82-108.35)	0.11(0.08-0.13)	27.83(21.73-34.75)	-4.07 (-4.32--3.83)
Mali	2.82(2.35-3.36)	65.48(55.03-77.26)	6.24(4.72-8.16)	65.07(49.53-84.49)	0.26 (0.13-0.39)
Malta	0.3(0.27-0.32)	68.93(63.81-74.69)	0.44(0.39-0.49)	52.06(46.47-57.45)	-0.85 (-0.97--0.72)
Marshall Islands	0.01(0.01-0.02)	74.8(51.59-97.96)	0.03(0.02-0.04)	66.78(49.64-89.36)	-0.3 (-0.38--0.23)
Mauritania	0.98(0.74-1.26)	94.91(71.89-121.28)	3(2.12-4.2)	132.93(93.64-184.97)	1.5 (1.17-1.83)
Mauritius	0.74(0.7-0.78)	95.65(90.86-100.54)	1.74(1.59-1.84)	92.68(85.24-97.68)	-0.74 (-1.16--0.32)
Mexico	23.54(23.05-23.95)	53.72(52.44-54.73)	46.85(40.31-53.73)	36.05(31.08-41.27)	-1.22 (-1.34--1.11)
Micronesia (Federated States of)	0.04(0.03-0.06)	86.36(67.35-110.45)	0.06(0.04-0.08)	72.06(54.08-95.92)	-0.69 (-0.74--0.65)
Monaco	0.07(0.05-0.09)	116.38(89.73-145.11)	0.11(0.08-0.13)	127.03(98.32-157.38)	0.43 (0.2-0.66)
Mongolia	6.46(5.24-7.95)	600.56(490.34-739.28)	9.35(7.33-11.6)	397.98(317.66-481.22)	-1.66 (-1.81--1.52)
Montenegro	0.36(0.3-0.44)	55.12(45.34-67.48)	0.56(0.43-0.72)	57.88(44.64-74.13)	0.34 (0.22-0.45)
Morocco	3.17(2.48-3.92)	21.48(16.75-26.5)	7.68(5.48-9.93)	21.36(15.36-27.3)	0.07 (-0.04-0.17)
Mozambique	11.76(9.33-14.54)	192.17(153.19-236.15)	27.41(20.22-35.07)	232.62(175.47-293.13)	1.15 (0.95-1.35)
Myanmar	28.67(20.98-37.27)	111.85(83.35-144.67)	30.96(23.5-42.55)	59.51(45.59-81.41)	-2.39 (-2.52--2.26)
Namibia	0.46(0.37-0.57)	65.41(53.15-80.22)	1.01(0.74-1.41)	65.51(49.5-88.59)	-0.23 (-0.59-0.13)
Nauru	0.01(0-0.01)	109.7(80.34-143.94)	0.01(0-0.01)	89.22(64.21-115.44)	-0.94 (-1.08--0.8)
Nepal	14.21(10.74-18.71)	135.13(102.53-176.7)	24.54(17.26-35.17)	100.19(70.67-142.84)	-0.84 (-1.22--0.45)
Netherlands	21.88(20.65-23.06)	114.56(108.27-120.99)	46.29(42.37-49.72)	137.08(126.38-147.01)	0.64 (0.34-0.93)
New Zealand	4.12(3.88-4.34)	105.92(99.66-111.83)	5.77(5.35-6.18)	69.67(64.87-74.5)	-1.48 (-1.64--1.31)
Nicaragua	0.41(0.35-0.47)	25.71(22.02-29.05)	1.03(0.83-1.28)	20.45(16.57-25.24)	-0.68 (-0.9--0.46)
Niger	2.28(1.69-2.91)	75.41(56.69-95.12)	9.47(6.44-12.92)	107.27(73.68-143.73)	1.79 (1.53-2.04)
Nigeria	33.1(25.13-45.42)	70.9(54.16-96.33)	107.91(72.62-147.64)	108.92(74.14-146.09)	1.96 (1.73-2.18)
Niue	0(0-0)	60.02(46.91-74.57)	0(0-0)	60.59(45.97-76.26)	-0.21 (-0.31--0.12)
North Macedonia	0.77(0.66-0.9)	38.65(33.62-45.33)	1.18(0.89-1.52)	35.28(26.69-45.06)	-0.38 (-0.65--0.11)
Northern Mariana Islands	0.01(0.01-0.01)	34.36(27.65-44.63)	0.03(0.03-0.04)	62.76(52.12-73.9)	3.07 (2.49-3.65)
Norway	3.77(3.63-3.9)	61.12(59.14-63.18)	6.09(5.7-6.39)	64.09(60.46-67.04)	0.12 (-0.03-0.26)
Oman	0.36(0.26-0.49)	49.98(36-66.88)	0.82(0.6-1.09)	36.96(27.45-47.5)	-0.72 (-0.92--0.51)
Pakistan	99.8(83.93-115.91)	167.82(141.76-193.56)	228.39(182.18-289.88)	168(133.54-212.35)	-0.37 (-0.61--0.13)
Palau	0.01(0.01-0.01)	79.08(62.52-100.58)	0.02(0.01-0.02)	71.13(56.17-89.51)	-0.32 (-0.37--0.27)
Palestine	0.29(0.21-0.39)	33.29(24.42-43.63)	0.55(0.44-0.67)	20.82(16.83-25.57)	-1.73 (-1.91--1.56)
Panama	0.67(0.63-0.71)	44.5(41.67-47.5)	1.25(0.97-1.52)	28.4(21.95-34.44)	-1.29 (-1.44--1.14)
Papua New Guinea	1.04(0.71-1.54)	51.52(35.86-74.89)	2.32(1.61-3.32)	41.07(28.72-58.69)	-0.84 (-0.9--0.78)
Paraguay	1.88(1.57-2.27)	82.18(68.75-99.24)	6.31(4.63-8.43)	104.67(77-139.44)	0.72 (0.57-0.87)
Peru	5.19(4.26-6.33)	42.46(34.83-51.78)	9.8(7.16-13.14)	29.1(21.3-38.92)	-1.56 (-1.86--1.26)
Philippines	13.01(11.51-15.09)	38.02(33.47-44.34)	33.04(26.84-39.53)	36.37(29.66-43.52)	-0.12 (-0.23--0.02)
Poland	42.85(41.4-44.18)	99.09(95.77-102.18)	53.22(48.09-58.06)	80.97(73.46-88.34)	-0.92 (-1.09--0.75)
Portugal	15.95(15.02-16.94)	118.92(112.03-126.43)	17.16(15.73-18.61)	85.41(78.58-92.66)	-0.96 (-1.15--0.77)
Puerto Rico	5.46(5.15-5.82)	151.96(143.54-161.67)	3.64(2.97-4.28)	59.5(48.62-70.75)	-2.88 (-3.1--2.67)
Qatar	0.14(0.11-0.17)	114.93(90.52-143.11)	0.57(0.4-0.8)	52.6(38.83-70.86)	-2.89 (-3.48--2.29)
Republic of Korea	48.74(39.28-59.17)	148.53(120.2-180.03)	48.07(38.61-59.2)	50.15(40.36-61.89)	-4 (-4.21--3.78)
Republic of Moldova	3.14(2.94-3.33)	68.16(64-71.99)	2.97(2.65-3.33)	50.04(44.81-55.89)	-0.87 (-1.3--0.43)
Romania	12.33(11.59-13.21)	43.51(40.92-46.47)	23.27(20.44-26.42)	72.12(63.27-82.08)	1.18 (0.88-1.49)
Russian Federation	252.62(247.64-257.2)	136.17(133.43-138.67)	201.9(182.64-219.88)	86.83(78.57-94.59)	-1.68 (-1.9--1.47)
Rwanda	18.74(12.72-23.69)	596.51(407.81-751.87)	20.35(14.5-27.4)	295.32(214.93-395.44)	-3.38 (-3.81--2.94)
Saint Kitts and Nevis	0.04(0.04-0.04)	118.42(110.68-125.95)	0.07(0.06-0.09)	97.62(80.24-115.04)	-0.19 (-0.47-0.09)
Saint Lucia	0.12(0.11-0.12)	134.25(126.24-143.14)	0.27(0.21-0.32)	108.84(87.96-131.4)	-0.68 (-0.94--0.42)
Saint Vincent and the Grenadines	0.04(0.04-0.05)	61.23(56.16-66.44)	0.1(0.08-0.11)	66.24(58.15-76.24)	0.41 (0.14-0.67)
Samoa	0.03(0.02-0.04)	32.79(25.57-40.76)	0.04(0.03-0.06)	28.91(22.24-36.88)	-0.41 (-0.49--0.33)
San Marino	0.01(0.01-0.02)	38.56(30.09-48.47)	0.01(0.01-0.02)	20.32(12.09-30.6)	-1.12 (-1.46--0.79)
Sao Tome and Principe	0.04(0.03-0.05)	61.4(48.23-76.95)	0.15(0.11-0.19)	120.42(91.75-156.99)	2.67 (2.5-2.84)
Saudi Arabia	3.42(2.43-4.66)	54.8(39.31-73.76)	9.77(7.33-13.48)	41.63(32.4-54.55)	-1.21 (-1.33--1.09)
Senegal	2.78(2.21-3.4)	81.55(65.56-99.27)	10.96(8.18-14.61)	132.95(99.51-173.99)	2.22 (1.88-2.56)
Serbia	7.67(5.68-10.49)	64.34(48.13-87.42)	8.52(6.12-11.83)	56.21(40.26-78.21)	-0.57 (-0.74--0.41)
Seychelles	0.09(0.07-0.1)	153.16(127.6-181.98)	0.16(0.13-0.19)	124.35(100.17-152.45)	-0.56 (-0.72--0.41)
Sierra Leone	1.56(1.19-1.98)	74.5(57.13-93.79)	5.25(3.78-7.2)	128.69(92.7-174.1)	2.55 (2.26-2.85)
Singapore	2.34(2.21-2.49)	102.43(96.45-109.17)	3.31(3-3.57)	37.68(34.22-40.64)	-3.26 (-3.59--2.94)
Slovakia	7.01(5.33-9.18)	120.37(92.09-157.57)	7.86(5.9-10.78)	87.88(65.22-121.55)	-1.01 (-1.15--0.87)
Slovenia	2.33(2.17-2.49)	93.81(87.64-100.27)	2.18(1.85-2.49)	55.03(46.46-62.73)	-2.08 (-2.26--1.91)
Solomon Islands	0.11(0.07-0.16)	74.67(49.92-101.06)	0.26(0.17-0.37)	65.57(44.23-91.53)	-0.47 (-0.53--0.4)
Somalia	16.53(11.2-23.16)	575.46(400.1-782.86)	29.09(20.09-39.37)	410.58(287.39-546.22)	-1.31 (-1.42--1.2)
South Africa	73.77(65.65-86.96)	322.87(286.32-380.88)	138.65(125.93-155.95)	279.79(254.98-313.69)	-1 (-1.48--0.5)
South Sudan	12.96(9.51-17.89)	481.42(353.65-661.88)	18.32(13.03-24.57)	411.79(298.26-551.71)	-0.79 (-0.99--0.59)
Spain	55.59(52.51-58.82)	109.78(103.33-116.07)	51.24(46.89-55.43)	60.24(55.22-65.15)	-2.04 (-2.12--1.96)
Sri Lanka	17.18(14.42-20.7)	148.16(125.13-177.69)	28.22(18.17-39.08)	101.75(65.82-140.49)	-0.86 (-1.14--0.58)
Sudan	12.73(7.72-17.33)	128.6(79.43-173.7)	23.04(13.7-33.22)	108.35(66.93-154.98)	-0.6 (-0.65--0.55)
Suriname	0.13(0.11-0.15)	47.04(40.21-54.3)	0.29(0.22-0.38)	44.12(32.81-56.74)	0.04 (-0.19-0.27)
Sweden	8.49(8.01-8.9)	60.57(57.53-63.51)	11.29(9.81-12.63)	56.48(49.49-63.53)	-0.09 (-0.25-0.08)
Switzerland	10.51(9.9-11.1)	109.73(103.02-116.11)	10.71(9.63-11.58)	64.24(58.66-69.19)	-1.45 (-1.61--1.28)
Syrian Arab Republic	1.24(0.95-1.56)	22(17.12-27.57)	2.87(2.03-3.83)	20.9(15.14-27.38)	-0.45 (-0.64--0.25)
Taiwan (Province of China)	39.78(37.79-42.19)	233.26(221.89-247)	87.76(78.83-94.88)	219.55(198.14-237.21)	-0.16 (-0.53-0.21)
Tajikistan	8.65(7.05-10.35)	304.18(249.15-365.23)	9.34(6.79-12.3)	153.52(113.81-197.77)	-2.3 (-2.49--2.1)
Thailand	51.5(40.45-69.51)	131.03(102.87-176)	134.35(99.35-177.19)	124.84(92.39-164.75)	-0.47 (-0.6--0.33)
Timor-Leste	0.23(0.16-0.32)	70.6(49.61-93.55)	0.49(0.35-0.69)	54.95(39.45-76.4)	-0.82 (-1.07--0.56)
Togo	1.09(0.86-1.36)	81.08(63.99-101.2)	6.83(4.85-9.35)	157.05(111.16-213.04)	2.74 (2.5-2.97)
Tokelau	0(0-0)	55.38(37.63-73.34)	0(0-0)	45.87(34.06-58.52)	-0.78 (-0.83--0.72)
Tonga	0.03(0.02-0.04)	51.39(41.12-63.54)	0.04(0.03-0.05)	49.66(37.64-64.9)	-0.22 (-0.4--0.03)
Trinidad and Tobago	0.52(0.49-0.55)	61.5(58.06-65.12)	1(0.76-1.29)	51.79(39.32-66.65)	-0.57 (-0.8--0.34)
Tunisia	0.86(0.68-1.06)	16.52(13.18-20.36)	2.17(1.46-3.06)	15.83(10.75-22.28)	-0.26 (-0.3--0.21)
Turkey	24.05(19.01-29.22)	64.08(51.68-77.56)	37.1(27.84-46.78)	38.74(29.16-48.69)	-1.8 (-2.06--1.54)
Turkmenistan	15.95(14.86-16.97)	793.7(742.55-842.7)	9.67(7.34-12.53)	223.55(170.85-288.61)	-4.13 (-4.65--3.6)
Tuvalu	0(0-0.01)	69.71(54.67-85.32)	0.01(0-0.01)	55.9(43.15-70.42)	-0.77 (-0.82--0.71)
Uganda	26.81(21.02-33.34)	391.45(309.4-485.1)	64.89(48.35-85.8)	395.91(302.09-521.13)	-0.44 (-0.69--0.18)
Ukraine	65.57(61.17-70.56)	91.8(85.83-98.63)	47.42(31.91-66.34)	66.15(44.54-92.64)	-1.36 (-1.59--1.13)
United Arab Emirates	0.32(0.23-0.44)	60.25(44.32-81)	1.97(1.47-2.56)	46.26(35.71-58.38)	0.32 (-0.17-0.81)
United Kingdom	143.87(139.69-146.44)	168.03(163.68-170.78)	189.12(178.95-195.97)	154.57(147.55-159.75)	-0.39 (-0.58--0.2)
United Republic of Tanzania	51.4(38.24-64.76)	438.82(327.37-549.77)	83.56(60.8-110.44)	300.14(220.09-394.93)	-1.5 (-1.61--1.4)
United States Virgin Islands	0.08(0.06-0.1)	86.76(69.88-105.05)	0.1(0.08-0.13)	61.04(46.48-80.44)	-0.87 (-1.01--0.73)
United States of America	285.64(275.51-291.1)	95.83(92.74-97.55)	479.5(457.85-495.41)	86.55(82.92-89.36)	-0.44 (-0.57--0.3)
Uruguay	7.94(7.46-8.44)	206.97(194.57-220.05)	6.62(6.08-7.19)	126.68(116.38-136.86)	-1.8 (-2.02--1.57)
Uzbekistan	46.17(41.82-50.57)	388.45(351.91-426.79)	28.05(22.93-33.99)	98.6(81.21-118.15)	-4.81 (-5.4--4.21)
Vanuatu	0.05(0.03-0.06)	66.35(48.88-90.05)	0.11(0.09-0.15)	59.09(45.86-76.54)	-0.5 (-0.56--0.43)
Venezuela (Bolivarian Republic of)	6.2(5.89-6.5)	62.42(59.1-65.51)	12.63(8.93-16.99)	41.29(29.45-55.37)	-1.47 (-1.6--1.34)
Viet Nam	22.97(16.93-30.62)	55.34(40.99-73.59)	66.14(47.74-86.25)	60.59(44.43-77.89)	0.57 (0.47-0.66)
Yemen	7.21(4.17-10.34)	135.25(78.31-193.01)	15.08(7.66-22.08)	98.89(51.16-142.83)	-1.29 (-1.39--1.18)
Zambia	16.96(12.81-20.88)	535.95(408.88-662.05)	34.92(22.96-55.56)	436.3(290.09-677.1)	-1.16 (-1.39--0.93)
Zimbabwe	14.38(11.47-17.33)	333.04(265.98-399.56)	34.11(25.27-43.73)	435.15(329.44-549.19)	1.03 (0.55-1.51)
